# Supplementary material for: Predicting cochlear dead regions in patients with hearing loss through a machine learning-based approach: A preliminary study
Source: PLoS One. 2019 Jun 3;14(6):e0217790. doi: 10.1371/journal.pone.0217790 (PMC6546232; doi:10.1371/journal.pone.0217790)
Supplement: S1 File — (CSV) [file pone.0217790.s001.csv]

No	type	WRS	Sex	Age	Side	PTA	Frequency	dB	WRS_G	D1
1	1	60	M	35	R	42	500	54	1	0
2	1	80	M	42	L	19.5	500	12	0	0
3	3	100	F	39	L	25	500	50	0	0
4	1	16	M	48	R	44.5	500	66	1	1
5	1	100	M	65	L	26.5	500	30	0	0
6	1	100	M	65	R	41	500	62	0	0
7	1	70	F	62	L	24.5	500	16	0	0
8	4	96	M	61	R	17	500	38	0	0
9	3	94	F	47	R	30	500	36	0	0
10	1	80	F	45	R	36	500	50	0	0
11	4	72	M	43	R	43.5	500	54	0	0
12	4	52	F	39	L	44	500	58	1	1
13	4	100	F	39	R	36	500	42	0	0
14	4	70	F	58	L	39	500	56	0	0
15	1	56	F	45	L	37	500	20	1	0
16	1	100	M	72	L	24.5	500	36	0	0
17	1	26	M	70	L	32.5	500	60	1	0
18	4	52	M	74	L	56	500	74	1	0
19	1	20	M	75	L	49	500	64	1	1
20	4	32	M	45	R	36.5	500	48	1	0
21	1	92	M	57	R	47	500	58	0	0
22	1	94	M	54	R	20.5	500	14	0	0
23	1	98	F	47	R	25.5	500	40	0	0
24	4	42	M	57	R	44.5	500	58	1	1
25	4	100	F	43	L	28	500	36	0	0
26	4	100	F	43	R	25	500	36	0	0
27	1	90	M	51	L	23	500	36	0	0
28	6	100	F	63	L	21.5	500	20	0	0
29	6	12	F	63	R	50.5	500	60	1	1
30	1	94	F	42	L	38	500	58	0	0
31	1	100	F	52	R	19	500	16	0	0
32	4	90	F	68	R	25	500	20	0	0
33	1	30	F	48	R	41.5	500	58	1	1
34	1	48	M	68	R	30.5	500	30	1	0
35	4	28	M	45	R	45	500	42	1	0
36	4	58	F	47	L	55	500	78	1	0
37	4	66	F	52	L	54	500	70	1	0
38	6	60	M	76	L	41.5	500	54	1	0
39	6	62	M	76	R	34.5	500	40	1	0
40	1	10	M	51	R	53.5	500	74	1	0
41	1	70	M	42	R	46	500	64	0	0
42	1	100	M	47	R	20	500	44	0	0
43	1	52	F	35	R	42	500	50	1	0
44	1	100	M	65	L	14	500	10	0	0
45	4	0	M	39	R	53	500	76	1	0
46	4	50	M	74	R	54.5	500	76	1	0
47	4	14	M	65	R	50	500	68	1	0
48	1	86	F	48	R	40	500	54	0	0
49	2	94	F	61	R	37	500	44	0	0
50	1	26	M	68	L	47.5	500	66	1	1
51	1	100	M	59	R	26	500	36	0	0
52	4	44	F	55	L	57.5	500	68	1	0
53	4	70	F	55	R	53	500	64	0	0
54	1	62	M	70	R	44.5	500	60	1	0
55	4	100	F	47	R	17	500	2	0	0
56	1	100	F	50	L	18.5	500	20	0	0
57	4	48	M	56	L	34	500	36	1	0
58	1	48	F	33	L	45	500	60	1	0
59	1	100	F	67	R	30.5	500	44	0	0
60	1	90	F	51	L	39.5	500	54	0	1
61	1	54	F	52	R	46.5	500	62	1	0
62	1	26	M	48	R	46.5	500	64	1	1
63	1	100	F	45	R	36	500	30	0	0
64	1	92	M	72	L	33.5	500	58	0	0
65	6	100	M	72	R	14	500	10	0	0
66	1	100	M	63	R	30	500	58	0	0
67	1	68	M	82	L	39	500	58	1	0
68	1	100	M	39	L	3.5	500	6	0	0
69	1	100	F	44	R	13	500	28	0	0
70	4	38	F	61	L	48	500	72	1	1
71	4	90	M	42	L	24.5	500	30	0	0
72	1	96	F	47	L	26	500	38	0	0
73	6	100	F	47	R	5.5	500	0	0	0
74	4	24	M	67	L	57.5	500	78	1	0
75	6	100	M	67	R	6.5	500	6	0	0
76	1	100	M	38	R	14	500	36	0	0
77	4	54	M	56	R	59.5	500	76	1	0
78	1	100	F	55	L	10	500	10	0	0
79	4	68	F	66	L	38.5	500	44	1	0
80	6	100	F	66	R	17.5	500	28	0	0
81	1	34	F	58	L	27	500	26	1	0
82	6	100	F	58	R	51	500	66	0	0
83	6	100	M	62	L	7.5	500	16	0	0
84	1	96	M	62	R	29	500	48	0	0
85	1	46	F	47	R	46	500	46	1	0
86	1	96	F	37	L	33.5	500	46	0	0
87	1	62	M	51	R	47.5	500	64	1	0
88	1	100	M	68	L	27.5	500	30	0	0
89	1	76	M	63	L	43.5	500	76	0	0
90	1	76	F	43	L	36.5	500	54	0	1
91	6	100	M	54	L	11.5	500	12	0	0
92	1	64	M	54	R	48	500	72	1	1
93	6	96	M	75	L	28	500	34	0	0
94	1	20	M	75	R	70.5	500	92	1	1
95	1	92	F	66	L	34.5	500	54	0	0
96	1	100	F	66	R	7.5	500	10	0	0
97	1	88	M	48	L	22.5	500	44	0	0
98	4	100	M	48	R	4	500	0	0	0
99	6	100	M	61	L	13	500	8	0	0
100	1	70	M	61	R	39.5	500	48	0	0
101	4	100	M	57	L	28.5	500	46	0	0
102	1	100	M	77	L	35.5	500	56	0	0
103	6	100	M	77	R	13	500	10	0	0
104	1	92	M	48	L	44.5	500	60	0	0
105	1	100	M	35	L	7.5	500	8	0	0
106	5	100	M	35	R	9	500	10	0	0
107	1	16	M	54	L	54.5	500	78	1	0
108	1	50	M	66	L	47	500	62	1	0
109	1	94	F	40	R	17	500	40	0	1
110	1	100	F	27	R	20	500	34	0	1
111	6	100	F	69	L	20	500	14	0	0
112	1	42	F	69	R	47	500	66	1	1
113	1	50	M	48	L	51.5	500	66	1	0
114	1	100	M	48	R	22	500	30	0	0
115	1	16	M	40	R	60.5	500	84	1	0
116	1	100	F	42	L	3.75	500	6	0	0
117	1	100	F	42	R	7	500	8	0	0
118	1	100	F	67	L	7	500	10	0	0
119	1	96	F	67	R	39	500	60	0	0
120	1	100	F	60	L	29.5	500	56	0	0
121	1	100	M	43	L	6	500	4	0	0
122	1	96	M	22	L	38.5	500	56	0	0
123	1	92	M	60	L	25.5	500	50	0	0
124	6	100	M	60	R	16.5	500	26	0	0
125	1	100	F	55	L	29	500	58	0	0
126	1	42	F	54	R	36.5	500	52	1	0
127	1	100	F	67	R	28.5	500	34	0	0
128	1	100	M	51	R	26	500	48	0	0
129	1	54	M	34	R	50.5	500	68	1	0
130	1	100	F	50	R	15	500	42	0	0
131	1	30	M	29	R	52	500	52	1	0
132	1	80	M	40	L	36	500	40	0	0
133	5	100	M	40	R	11	500	12	0	0
134	1	98	F	38	L	34.5	500	40	0	0
135	1	60	F	38	R	39	500	50	1	0
136	4	100	F	58	L	32.5	500	58	0	0
137	1	52	F	58	R	49.5	500	64	1	0
138	5	90	M	49	L	33.5	500	24	0	0
139	4	24	M	62	R	43.5	500	54	1	0
140	1	100	M	64	L	13	500	24	0	0
141	1	100	M	41	R	5	500	6	0	0
142	1	100	F	55	R	17	500	32	0	0
143	1	78	M	58	L	47	500	58	0	0
144	2	42	F	63	R	47.5	500	46	1	0
145	2	92	F	58	L	38	500	54	0	0
146	2	100	F	51	R	18	500	24	0	0
147	2	100	F	67	L	30	500	36	0	0
148	2	100	M	58	L	33	500	28	0	0
149	2	80	F	59	R	33.5	500	16	0	0
150	2	76	F	66	L	41.5	500	46	0	0
151	2	76	F	61	L	42.5	500	42	0	0
152	2	30	F	55	R	28.5	500	22	1	0
153	2	100	M	65	R	9.5	500	16	0	0
154	2	14	M	56	L	35.5	500	8	1	0
155	2	100	F	49	R	19	500	22	0	0
156	2	92	M	62	R	28.5	500	20	0	0
157	2	80	F	66	R	36	500	42	0	0
158	2	78	M	44	L	36.5	500	36	0	0
159	2	22	M	50	L	62	500	78	1	1
160	2	92	F	59	R	27.5	500	4	0	0
161	2	56	M	65	L	37.5	500	40	1	0
162	2	82	M	65	L	42	500	36	0	0
163	2	56	M	53	L	42.5	500	54	1	0
164	2	62	M	73	R	45	500	38	1	0
165	2	68	M	79	L	43	500	52	1	0
166	2	100	M	61	R	7.5	500	6	0	0
167	2	98	F	49	R	4.5	500	2	0	0
168	2	30	M	39	L	34	500	26	1	0
169	2	48	M	54	R	43	500	56	1	0
170	2	100	M	45	L	15.5	500	0	0	0
171	2	16	F	44	R	32.5	500	50	1	0
172	2	74	F	62	L	43.5	500	54	0	0
173	2	54	F	62	L	52	500	56	1	0
174	6	58	F	62	R	47.5	500	60	1	0
175	2	100	M	42	R	17.5	500	28	0	0
176	2	84	M	53	L	35	500	24	0	0
177	2	64	M	31	L	44	500	20	1	0
178	2	32	F	49	R	33	500	36	1	1
179	2	42	F	42	R	47	500	42	1	0
180	2	44	M	67	L	40.5	500	34	1	0
181	2	100	M	67	R	14.5	500	12	0	0
182	2	32	F	30	R	34.5	500	40	1	1
183	2	12	F	58	L	56	500	42	1	0
184	3	84	M	44	R	23.5	500	16	0	0
185	3	100	M	68	R	19.5	500	30	0	0
186	3	100	M	34	L	28.5	500	30	0	0
187	3	40	M	61	L	46.5	500	64	1	1
188	3	70	F	60	R	37	500	50	0	0
189	3	92	M	45	L	39.5	500	44	0	0
190	3	84	M	57	L	35.5	500	30	0	0
191	3	76	F	74	R	38.5	500	50	0	0
192	3	16	M	56	R	47	500	66	1	1
193	2	100	F	38	L	36.5	500	34	0	0
194	3	100	F	54	L	43.5	500	60	0	0
195	3	70	F	43	L	46.5	500	56	0	0
196	3	28	F	67	L	53.5	500	76	1	0
197	3	82	F	38	L	41.5	500	48	0	0
198	3	22	F	66	L	52	500	68	1	0
199	3	74	M	62	R	36	500	44	0	0
200	3	16	M	55	L	51	500	52	1	0
201	3	100	M	36	R	28.5	500	46	0	0
202	3	26	F	59	L	50.5	500	74	1	1
203	3	64	F	70	L	41	500	52	1	0
204	3	20	M	62	L	46	500	54	1	0
205	3	82	F	47	R	38.5	500	52	0	0
206	3	40	M	54	R	37	500	50	1	0
207	3	58	M	64	R	37	500	48	1	0
208	3	60	F	57	L	45.5	500	46	1	0
209	3	10	F	58	L	51	500	66	1	0
210	3	68	F	70	R	41.5	500	58	1	0
211	3	14	F	63	L	40	500	50	1	0
212	3	86	M	61	L	40	500	62	0	1
213	3	44	M	52	L	54	500	82	1	0
214	3	44	F	74	R	46.5	500	62	1	0
215	3	92	M	47	L	32	500	42	0	0
216	3	100	M	72	R	22.5	500	20	0	0
217	3	80	M	50	R	39.5	500	54	0	0
218	3	96	M	40	L	48	500	66	0	0
219	3	66	M	40	R	53.5	500	70	1	0
220	3	96	M	44	R	38.5	500	68	0	0
221	3	62	F	40	L	47	500	58	1	0
222	3	82	F	56	R	46	500	68	0	0
223	3	80	F	67	L	44	500	66	0	1
224	3	96	F	77	R	39.5	500	58	0	0
225	3	84	M	44	R	32.5	500	48	0	0
226	3	24	M	32	R	50	500	54	1	0
227	3	70	M	64	R	46	500	66	0	0
228	3	100	M	50	L	34	500	62	0	0
229	4	100	M	50	R	14.5	500	26	0	0
230	4	96	F	58	L	10.5	500	10	0	0
231	3	36	F	58	R	48	500	72	1	0
232	3	10	F	61	R	48.5	500	60	1	0
233	4	100	F	72	R	28.5	500	36	0	0
234	3	30	F	56	L	40	500	52	1	0
235	3	94	F	50	R	32	500	32	0	0
236	3	92	F	56	R	32.5	500	34	0	0
237	3	92	F	58	R	32	500	34	0	0
238	3	20	M	52	L	60	500	80	1	0
239	4	100	M	52	R	13.5	500	22	0	0
240	3	78	M	60	R	43	500	46	0	0
241	3	80	M	46	L	45	500	56	0	0
242	3	100	M	46	R	17	500	24	0	0
243	4	100	M	77	L	18	500	16	0	0
244	3	92	M	77	R	30	500	30	0	0
245	3	76	F	52	R	43	500	56	0	0
246	3	92	F	45	R	28.5	500	36	0	0
247	4	100	M	53	L	14.5	500	18	0	0
248	3	30	M	53	R	58.5	500	76	1	0
249	3	34	F	59	L	39.5	500	54	1	1
250	3	100	F	48	L	32.5	500	46	0	0
251	3	100	F	48	R	22	500	32	0	0
252	6	36	M	72	L	40	500	46	1	0
253	6	98	M	73	L	48	500	66	0	0
254	6	88	M	73	R	50.5	500	66	0	0
255	6	44	M	77	L	46	500	50	1	0
256	6	48	M	77	R	42.5	500	50	1	0
257	6	88	F	59	L	38.5	500	50	0	0
258	6	82	F	59	R	35	500	44	0	0
259	4	88	F	26	L	44	500	58	0	0
260	4	94	F	26	R	49.5	500	62	0	0
261	6	100	F	73	L	22	500	32	0	0
262	6	96	F	73	R	32.5	500	46	0	0
263	4	88	M	36	L	35	500	46	0	0
264	4	96	M	36	R	35.5	500	44	0	0
265	4	86	M	20	L	28	500	12	0	0
266	4	92	F	47	L	33	500	44	0	0
267	4	100	F	47	R	35	500	46	0	0
268	4	74	M	80	L	42	500	60	0	0
269	4	86	F	21	L	56	500	70	0	0
270	4	86	F	21	R	53.5	500	64	0	0
271	4	50	M	68	L	35	500	38	1	0
272	6	74	M	66	L	37	500	48	0	0
273	6	80	M	66	R	37.5	500	50	0	0
274	4	96	F	47	L	42.5	500	52	0	0
275	4	96	F	47	R	43	500	50	0	0
276	4	56	M	71	L	40	500	46	1	0
277	4	86	M	71	R	36.5	500	42	0	0
278	6	100	F	88	L	22.5	500	36	0	0
279	4	94	M	57	R	48.5	500	60	0	0
280	4	100	M	39	L	28.5	500	32	0	0
281	4	100	M	39	R	18.5	500	18	0	0
282	4	100	M	55	L	9.5	500	8	0	0
283	2	30	M	55	R	30	500	22	1	0
284	4	56	M	57	L	58.5	500	80	1	0
285	4	70	M	57	R	61	500	84	0	1
286	4	42	M	41	L	46.5	500	66	1	0
287	4	82	M	53	L	41.75	500	50	0	0
288	4	98	M	53	R	34.5	500	46	0	0
289	4	50	M	78	R	44.5	500	44	1	0
290	4	100	F	55	L	39.5	500	54	0	0
291	4	100	F	55	R	40.5	500	52	0	0
292	4	60	F	52	L	42.5	500	52	1	0
293	4	90	F	52	R	30	500	26	0	0
294	4	100	F	50	L	26.5	500	30	0	0
295	4	88	F	59	L	25	500	32	0	0
296	6	100	M	74	L	28	500	30	0	0
297	6	94	M	74	R	33	500	34	0	0
298	6	100	F	59	R	10	500	4	0	0
299	4	96	M	51	L	18	500	4	0	0
300	4	100	M	51	R	19	500	4	0	0
301	6	64	M	71	L	51	500	60	1	0
302	4	66	M	39	L	35.5	500	32	1	0
303	4	46	M	39	R	46	500	52	1	0
304	4	53	F	57	R	39.5	500	42	1	0
305	4	94	F	48	R	40.5	500	58	0	1
306	4	100	M	20	L	41	500	54	0	0
307	4	100	M	20	R	42.5	500	56	0	0
308	4	60	M	36	L	42.5	500	60	1	0
309	4	60	M	75	L	53	500	74	1	0
310	4	96	M	75	R	43.5	500	70	0	0
311	4	86	F	33	L	46	500	56	0	0
312	4	88	F	33	R	43	500	60	0	0
313	4	96	M	57	L	40	500	26	0	1
314	4	6	M	57	R	61.5	500	84	1	0
315	4	64	M	45	L	39.5	500	38	1	0
316	4	60	M	45	R	47	500	50	1	0
317	4	66	M	35	L	22.5	500	20	1	0
318	4	58	M	35	R	24.5	500	28	1	0
319	4	82	F	27	R	53	500	56	0	0
320	4	92	M	21	L	36.5	500	26	0	0
321	4	98	M	21	R	36.5	500	30	0	0
322	4	100	F	25	L	49	500	62	0	0
323	4	100	F	25	R	45.5	500	52	0	0
324	4	100	F	27	L	34.5	500	32	0	0
325	4	98	F	27	R	34	500	30	0	0
326	6	100	M	59	L	34	500	38	0	0
327	4	100	F	24	L	40.5	500	46	0	0
328	4	100	F	24	R	58	500	74	0	0
329	4	100	F	61	L	28	500	32	0	0
330	4	100	F	61	R	34	500	44	0	0
331	4	38	M	24	L	56	500	48	1	0
332	4	100	M	55	R	29.5	500	42	0	0
333	4	60	M	55	L	54.5	500	80	1	0
334	6	96	M	73	R	37.5	500	68	0	0
335	6	100	M	73	L	28	500	56	0	0
336	4	84	F	54	L	30	500	26	0	0
337	4	92	F	54	R	26	500	20	0	0
338	4	58	M	63	L	41.5	500	54	1	0
339	4	100	M	63	R	7	500	18	0	0
340	6	100	F	59	L	32.5	500	36	0	0
341	6	100	F	59	R	39.5	500	50	0	0
342	4	92	M	40	L	41.5	500	60	0	1
343	4	100	M	40	R	40	500	70	0	1
344	4	80	M	53	L	29.5	500	10	0	0
345	4	88	M	53	R	17	500	14	0	0
346	6	68	M	67	L	36	500	48	1	0
347	6	38	M	67	R	54	500	68	1	0
348	4	92	F	65	L	48	500	60	0	0
349	4	88	F	65	R	46.5	500	62	0	0
350	4	98	F	43	L	12.5	500	2	0	0
351	4	100	F	43	R	1.5	500	0	0	0
352	4	98	M	35	L	39.5	500	44	0	0
353	4	94	M	35	R	36	500	40	0	0
354	3	60	M	54	L	45	500	62	1	0
355	4	100	M	42	L	7.5	500	2	0	0
356	4	100	M	42	R	11	500	4	0	0
357	4	94	F	60	L	36.5	500	40	0	0
358	4	80	F	60	R	52.5	500	62	0	0
359	1	44	M	41	R	49.5	500	64	1	0
360	5	100	M	49	L	14	500	10	0	0
361	5	100	M	49	R	15	500	10	0	0
362	5	84	M	49	L	28	500	20	0	0
363	5	90	M	49	R	21.5	500	20	0	0
364	5	92	M	48	L	35.5	500	42	0	0
365	5	92	M	48	R	40.5	500	52	0	0
366	5	96	M	51	L	17.5	500	10	0	0
367	5	100	M	51	R	10	500	6	0	0
368	5	100	F	58	L	6	500	2	0	0
369	5	100	M	56	L	25.5	500	38	0	0
370	5	100	M	56	R	24.5	500	28	0	0
371	5	96	M	68	L	22.5	500	20	0	0
372	5	92	M	68	R	35	500	20	0	0
373	5	100	M	47	L	23.5	500	30	0	0
374	5	100	M	47	R	16.5	500	22	0	0
375	5	72	M	59	L	31	500	20	0	0
376	5	70	M	59	R	28.5	500	22	0	0
377	5	98	M	46	L	16	500	10	0	0
378	5	98	M	46	R	7	500	0	0	0
379	5	100	M	56	L	12.5	500	20	0	0
380	5	100	M	56	R	14.5	500	20	0	0
381	5	100	M	50	L	11	500	12	0	0
382	5	100	M	50	R	20	500	30	0	0
383	5	100	M	59	L	21	500	20	0	0
384	5	100	M	59	R	15.5	500	16	0	0
385	5	100	M	49	L	19	500	14	0	0
386	5	100	M	49	R	15	500	14	0	0
387	5	58	M	59	L	32.5	500	64	1	0
388	5	54	M	59	R	33	500	58	1	0
389	5	94	M	65	L	26	500	22	0	0
390	5	100	M	65	R	14.5	500	20	0	0
391	5	66	F	58	L	43.5	500	62	1	0
392	5	40	F	58	R	48.5	500	64	1	0
393	5	100	M	53	L	2.5	500	0	0	0
394	5	100	M	53	R	12.5	500	22	0	0
395	5	100	M	56	L	10	500	10	0	0
396	5	100	M	56	R	7	500	8	0	0
397	5	98	M	60	L	7.5	500	2	0	0
398	5	100	M	60	R	3	500	-4	0	0
399	5	80	M	49	L	39	500	50	0	0
400	5	78	M	49	R	46.5	500	52	0	0
401	5	100	M	56	L	35.5	500	48	0	0
402	5	84	M	64	R	25.5	500	24	0	0
403	5	100	M	41	R	-0.5	500	-2	0	0
404	5	100	M	67	L	21.5	500	22	0	0
405	5	100	M	67	R	19	500	20	0	0
406	5	96	M	51	L	31.5	500	38	0	0
407	5	96	M	51	R	39	500	38	0	0
408	5	86	M	34	L	37.5	500	30	0	0
409	5	98	M	34	R	31.5	500	28	0	0
410	5	100	M	34	L	7.5	500	10	0	0
411	5	100	M	34	R	7	500	8	0	0
412	5	100	M	56	L	13.5	500	20	0	0
413	5	100	M	56	R	15	500	26	0	0
414	5	100	M	33	L	11	500	16	0	0
415	5	100	M	51	L	17.5	500	8	0	0
416	5	100	M	51	R	5.5	500	2	0	0
417	5	100	M	20	R	9	500	12	0	1
418	5	98	M	45	L	21	500	14	0	0
419	5	100	M	45	R	26	500	24	0	0
420	5	98	F	47	L	7.5	500	6	0	0
421	5	98	F	47	R	5.5	500	4	0	0
422	5	100	M	55	L	26	500	48	0	0
423	5	82	M	55	R	49	500	70	0	0
424	5	100	M	46	L	18	500	24	0	0
425	5	94	M	46	R	15.5	500	22	0	0
426	6	60	M	91	L	37	500	34	1	0
427	6	68	M	91	R	34	500	30	1	0
428	6	78	M	65	L	25	500	12	0	0
429	6	66	M	65	R	29.5	500	16	1	0
430	6	100	F	67	L	18	500	22	0	0
431	6	100	F	67	R	19	500	20	0	0
432	6	74	M	76	L	36	500	38	0	0
433	6	62	M	76	R	37.5	500	42	1	0
434	6	100	F	55	L	33	500	34	0	0
435	6	98	F	55	R	30.5	500	26	0	0
436	6	94	M	75	L	45	500	58	0	0
437	6	90	M	75	R	42	500	56	0	0
438	6	90	M	59	L	37.5	500	40	0	0
439	6	92	M	59	R	41.5	500	38	0	0
440	6	84	F	74	L	29	500	32	0	0
441	6	92	F	74	R	32	500	34	0	0
442	6	58	F	67	L	44	500	44	1	0
443	6	80	F	67	R	41.5	500	42	0	0
444	6	100	M	69	L	16.5	500	18	0	0
445	6	100	M	69	R	16.5	500	18	0	0
446	6	92	F	76	L	25	500	20	0	0
447	6	92	F	76	R	26	500	20	0	0
448	6	80	M	62	L	26.5	500	20	0	0
449	6	48	M	62	R	39	500	32	1	0
450	6	100	F	72	L	13.5	500	18	0	0
451	4	100	M	48	R	13	500	14	0	0
452	6	80	M	71	L	34.5	500	26	0	0
453	6	94	M	71	R	25.5	500	20	0	0
454	6	94	F	73	L	32.5	500	50	0	0
455	6	78	F	73	R	36.5	500	42	0	0
456	6	98	F	68	L	30.5	500	26	0	0
457	6	96	F	68	R	29	500	22	0	0
458	6	74	F	74	L	37	500	30	0	0
459	6	84	F	74	R	44.5	500	42	0	0
460	6	100	F	60	L	9.5	500	6	0	0
461	6	100	F	60	R	16	500	16	0	0
462	6	96	F	73	L	31	500	42	0	0
463	6	92	F	73	R	31.5	500	42	0	0
464	6	50	M	80	L	49.5	500	54	1	1
465	6	48	M	80	R	57	500	72	1	0
466	6	80	M	64	R	37	500	34	0	0
467	6	90	M	74	R	28.5	500	36	0	0
468	6	96	M	77	L	32.5	500	42	0	0
469	6	86	M	64	L	28.5	500	14	0	0
470	6	74	M	59	L	52	500	56	0	0
471	6	76	M	59	R	40.5	500	32	0	0
472	6	100	M	55	L	18.5	500	18	0	0
473	6	100	M	55	R	20	500	16	0	0
474	6	100	M	76	L	27.5	500	26	0	0
475	6	100	M	76	R	15.5	500	12	0	0
476	6	92	M	62	R	23.5	500	12	0	0
477	6	100	M	65	R	13	500	14	0	0
478	6	96	M	55	L	20.5	500	30	0	0
479	6	100	M	69	L	15.5	500	16	0	0
480	6	100	M	69	R	14.5	500	18	0	0
481	6	96	M	74	L	24	500	28	0	0
482	6	72	M	74	R	35.5	500	36	0	0
483	6	64	M	72	L	28.5	500	42	1	0
484	6	64	M	72	R	29.5	500	36	1	0
485	6	58	M	72	R	48.5	500	64	1	0
486	6	100	M	61	L	29.5	500	22	0	0
487	6	94	M	61	R	34.5	500	22	0	0
488	6	96	M	63	L	36	500	36	0	0
489	6	100	M	63	R	32	500	36	0	0
490	6	92	F	75	L	25	500	24	0	0
491	6	92	F	75	R	25.5	500	22	0	0
492	6	100	M	63	L	16.5	500	18	0	0
493	6	100	M	63	R	13.5	500	8	0	0
494	6	100	M	68	R	22	500	10	0	0
495	6	100	F	64	L	19	500	18	0	0
496	6	100	F	64	R	15.5	500	20	0	0
497	6	94	M	67	L	37.5	500	42	0	0
498	6	98	M	67	R	28.5	500	22	0	0
499	6	92	F	69	L	36	500	30	0	0
500	6	100	F	69	R	32.5	500	26	0	0
501	6	64	F	68	L	40	500	60	1	1
502	6	68	F	68	R	39	500	58	1	1
503	6	86	M	67	L	22	500	24	0	0
504	6	94	M	67	R	32.5	500	32	0	0
505	6	100	F	74	R	24	500	44	0	0
506	6	92	F	68	L	30.5	500	34	0	0
507	6	92	F	68	R	29.5	500	32	0	0
508	6	84	F	83	L	27.5	500	22	0	0
509	6	60	F	83	R	35	500	42	1	1
510	6	100	F	81	L	27.5	500	40	0	0
511	6	94	F	81	R	39.5	500	60	0	0
512	6	100	F	62	L	33.5	500	40	0	0
513	6	84	F	74	L	46	500	60	0	1
514	6	94	F	74	R	31	500	32	0	0
515	6	30	M	81	L	53	500	72	1	0
516	6	28	M	81	R	53.5	500	72	1	0
517	6	100	F	70	R	22.5	500	18	0	0
518	6	100	F	70	L	20	500	16	0	0
519	6	82	F	69	R	40	500	54	0	0
520	6	92	F	69	L	37.5	500	44	0	0
521	6	94	F	79	R	32.5	500	40	0	0
522	6	98	F	79	L	28.5	500	36	0	0
523	6	90	M	61	L	38	500	42	0	0
524	6	92	M	61	R	36.5	500	36	0	0
525	6	64	M	83	L	36.5	500	36	1	0
526	6	70	M	83	R	36	500	40	0	0
527	6	72	M	66	L	34.5	500	38	0	0
528	6	68	M	66	R	39	500	34	1	0
529	6	96	M	61	R	32.5	500	38	0	0
530	6	100	F	98	L	22.5	500	22	0	0
531	6	98	F	68	R	30	500	30	0	0
532	6	90	F	77	L	41	500	48	0	0
533	6	92	F	77	R	40	500	52	0	0
534	6	94	F	76	L	28	500	36	0	0
535	6	92	F	76	R	34.5	500	48	0	0
536	6	56	M	73	R	40	500	38	1	0
537	6	62	M	76	L	39	500	54	1	0
538	6	56	M	76	R	38.5	500	54	1	0
539	6	100	F	71	L	27	500	14	0	0
540	6	82	M	59	L	30	500	24	0	0
541	6	84	M	59	R	28.5	500	18	0	0
542	6	100	F	60	L	29.5	500	40	0	0
543	6	100	F	60	R	25	500	32	0	0
544	6	100	F	59	L	30.5	500	18	0	0
545	6	100	F	59	R	29	500	24	0	0
546	1	60	M	35	R	42	750	58	1	0
547	1	80	M	42	L	19.5	750	14	0	0
548	3	100	F	39	L	25	750	46	0	0
549	1	16	M	48	R	44.5	750	62	1	1
550	1	100	M	65	L	26.5	750	36	0	0
551	1	100	M	65	R	41	750	62	0	0
552	1	70	F	62	L	24.5	750	16	0	0
553	4	96	M	61	R	17	750	38	0	0
554	3	94	F	47	R	30	750	40	0	0
555	1	80	F	45	R	36	750	50	0	0
556	4	72	M	43	R	43.5	750	54	0	0
557	4	52	F	39	L	44	750	60	1	1
558	4	100	F	39	R	36	750	44	0	0
559	4	70	F	58	L	39	750	54	0	1
560	1	56	F	45	L	37	750	54	1	0
561	1	100	M	72	L	24.5	750	36	0	0
562	1	26	M	70	L	32.5	750	64	1	0
563	4	52	M	74	L	56	750	74	1	0
564	1	20	M	75	L	49	750	60	1	0
565	4	32	M	45	R	36.5	750	36	1	0
566	1	92	M	57	R	47	750	60	0	1
567	1	94	M	54	R	20.5	750	12	0	0
568	1	98	F	47	R	25.5	750	38	0	0
569	4	42	M	57	R	44.5	750	58	1	1
570	4	100	F	43	L	28	750	46	0	0
571	4	100	F	43	R	25	750	38	0	0
572	1	90	M	51	L	23	750	28	0	0
573	6	100	F	63	L	21.5	750	20	0	0
574	6	12	F	63	R	50.5	750	68	1	1
575	1	94	F	42	L	38	750	56	0	0
576	1	100	F	52	R	19	750	20	0	0
577	4	90	F	68	R	25	750	26	0	0
578	1	30	F	48	R	41.5	750	56	1	1
579	1	48	M	68	R	30.5	750	38	1	0
580	4	28	M	45	R	45	750	42	1	0
581	4	58	F	47	L	55	750	76	1	0
582	4	66	F	52	L	54	750	76	1	1
583	6	60	M	76	L	41.5	750	52	1	0
584	6	62	M	76	R	34.5	750	40	1	0
585	1	10	M	51	R	53.5	750	72	1	0
586	1	70	M	42	R	46	750	64	0	0
587	1	100	M	47	R	20	750	44	0	0
588	1	52	F	35	R	42	750	52	1	0
589	1	100	M	65	L	14	750	16	0	0
590	4	0	M	39	R	53	750	76	1	0
591	4	50	M	74	R	54.5	750	74	1	0
592	4	14	M	65	R	50	750	70	1	0
593	1	86	F	48	R	40	750	54	0	0
594	2	94	F	61	R	37	750	58	0	1
595	1	26	M	68	L	47.5	750	60	1	1
596	1	100	M	59	R	26	750	34	0	0
597	4	44	F	55	L	57.5	750	76	1	0
598	4	70	F	55	R	53	750	72	0	0
599	1	62	M	70	R	44.5	750	64	1	0
600	4	100	F	47	R	17	750	8	0	0
601	1	100	F	50	L	18.5	750	28	0	0
602	4	48	M	56	L	34	750	40	1	0
603	1	48	F	33	L	45	750	64	1	0
604	1	100	F	67	R	30.5	750	44	0	0
605	1	90	F	51	L	39.5	750	52	0	0
606	1	54	F	52	R	46.5	750	64	1	0
607	1	26	M	48	R	46.5	750	64	1	1
608	1	100	F	45	R	36	750	34	0	0
609	1	92	M	72	L	33.5	750	50	0	0
610	6	100	M	72	R	14	750	14	0	0
611	1	100	M	63	R	30	750	52	0	0
612	1	68	M	82	L	39	750	54	1	0
613	1	100	M	39	L	3.5	750	6	0	0
614	1	100	F	44	R	13	750	20	0	0
615	4	38	F	61	L	48	750	72	1	1
616	4	90	M	42	L	24.5	750	25	0	0
617	1	96	F	47	L	26	750	26	0	0
618	6	100	F	47	R	5.5	750	2	0	0
619	4	24	M	67	L	57.5	750	74	1	0
620	6	100	M	67	R	6.5	750	10	0	0
621	1	100	M	38	R	14	750	30	0	0
622	4	54	M	56	R	59.5	750	78	1	1
623	1	100	F	55	L	10	750	6	0	0
624	4	68	F	66	L	38.5	750	44	1	0
625	6	100	F	66	R	17.5	750	18	0	0
626	1	34	F	58	L	27	750	34	1	0
627	6	100	F	58	R	51	750	66	0	0
628	6	100	M	62	L	7.5	750	16	0	0
629	1	96	M	62	R	29	750	26	0	0
630	1	46	F	47	R	46	750	70	1	0
631	1	96	F	37	L	33.5	750	38	0	0
632	1	62	M	51	R	47.5	750	66	1	0
633	1	100	M	68	L	27.5	750	34	0	0
634	1	76	M	63	L	43.5	750	64	0	0
635	1	76	F	43	L	36.5	750	48	0	1
636	6	100	M	54	L	11.5	750	18	0	0
637	1	64	M	54	R	48	750	72	1	1
638	6	96	M	75	L	28	750	34	0	0
639	1	20	M	75	R	70.5	750	90	1	0
640	1	92	F	66	L	34.5	750	48	0	0
641	1	100	F	66	R	7.5	750	10	0	0
642	1	88	M	48	L	22.5	750	42	0	0
643	4	100	M	48	R	4	750	0	0	0
644	6	100	M	61	L	13	750	8	0	0
645	1	70	M	61	R	39.5	750	48	0	0
646	4	100	M	57	L	28.5	750	44	0	0
647	1	100	M	77	L	35.5	750	50	0	0
648	6	100	M	77	R	13	750	16	0	0
649	1	92	M	48	L	44.5	750	66	0	0
650	1	100	M	35	L	7.5	750	8	0	0
651	5	100	M	35	R	9	750	14	0	0
652	1	16	M	54	L	54.5	750	74	1	0
653	1	50	M	66	L	47	750	70	1	0
654	1	94	F	40	R	17	750	22	0	1
655	1	100	F	27	R	20	750	36	0	1
656	6	100	F	69	L	20	750	22	0	0
657	1	42	F	69	R	47	750	66	1	1
658	1	50	M	48	L	51.5	750	68	1	0
659	1	100	M	48	R	22	750	32	0	0
660	1	16	M	40	R	60.5	750	82	1	0
661	1	100	F	42	L	3.75	750	10	0	0
662	1	100	F	42	R	7	750	4	0	0
663	1	100	F	67	L	7	750	16	0	0
664	1	96	F	67	R	39	750	54	0	0
665	1	100	F	60	L	29.5	750	52	0	0
666	1	100	M	43	L	6	750	4	0	0
667	1	96	M	22	L	38.5	750	56	0	0
668	1	92	M	60	L	25.5	750	50	0	0
669	6	100	M	60	R	16.5	750	14	0	0
670	1	100	F	55	L	29	750	58	0	1
671	1	42	F	54	R	36.5	750	52	1	0
672	1	100	F	67	R	28.5	750	34	0	0
673	1	100	M	51	R	26	750	34	0	0
674	1	54	M	34	R	50.5	750	68	1	0
675	1	100	F	50	R	15	750	20	0	0
676	1	30	M	29	R	52	750	72	1	0
677	1	80	M	40	L	36	750	38	0	0
678	5	100	M	40	R	11	750	16	0	0
679	1	98	F	38	L	34.5	750	42	0	0
680	1	60	F	38	R	39	750	54	1	0
681	4	100	F	58	L	32.5	750	50	0	0
682	1	52	F	58	R	49.5	750	64	1	0
683	5	90	M	49	L	33.5	750	34	0	0
684	4	24	M	62	R	43.5	750	54	1	0
685	1	100	M	64	L	13	750	16	0	0
686	1	100	M	41	R	5	750	8	0	0
687	1	100	F	55	R	17	750	16	0	0
688	1	78	M	58	L	47	750	54	0	0
689	2	42	F	63	R	47.5	750	62	1	0
690	2	92	F	58	L	38	750	64	0	0
691	2	100	F	51	R	18	750	22	0	0
692	2	100	F	67	L	30	750	40	0	0
693	2	100	M	58	L	33	750	38	0	0
694	2	80	F	59	R	33.5	750	48	0	0
695	2	76	F	66	L	41.5	750	46	0	0
696	2	76	F	61	L	42.5	750	48	0	0
697	2	30	F	55	R	28.5	750	28	1	0
698	2	100	M	65	R	9.5	750	18	0	0
699	2	14	M	56	L	35.5	750	60	1	1
700	2	100	F	49	R	19	750	16	0	0
701	2	92	M	62	R	28.5	750	38	0	0
702	2	80	F	66	R	36	750	42	0	0
703	2	78	M	44	L	36.5	750	44	0	0
704	2	22	M	50	L	62	750	84	1	1
705	2	92	F	59	R	27.5	750	2	0	0
706	2	56	M	65	L	37.5	750	40	1	0
707	2	82	M	65	L	42	750	42	0	0
708	2	56	M	53	L	42.5	750	58	1	1
709	2	62	M	73	R	45	750	48	1	0
710	2	68	M	79	L	43	750	54	1	0
711	2	100	M	61	R	7.5	750	4	0	0
712	2	98	F	49	R	4.5	750	2	0	0
713	2	30	M	39	L	34	750	48	1	1
714	2	48	M	54	R	43	750	52	1	0
715	2	100	M	45	L	15.5	750	12	0	0
716	2	16	F	44	R	32.5	750	58	1	1
717	2	74	F	62	L	43.5	750	56	0	0
718	2	54	F	62	L	52	750	62	1	0
719	6	58	F	62	R	47.5	750	60	1	0
720	2	100	M	42	R	17.5	750	22	0	0
721	2	84	M	53	L	35	750	36	0	0
722	2	64	M	31	L	44	750	72	1	1
723	2	32	F	49	R	33	750	34	1	1
724	2	42	F	42	R	47	750	64	1	0
725	2	44	M	67	L	40.5	750	46	1	0
726	2	100	M	67	R	14.5	750	18	0	0
727	2	32	F	30	R	34.5	750	40	1	1
728	2	12	F	58	L	56	750	70	1	0
729	3	84	M	44	R	23.5	750	14	0	0
730	3	100	M	68	R	19.5	750	26	0	0
731	3	100	M	34	L	28.5	750	36	0	0
732	3	40	M	61	L	46.5	750	62	1	0
733	3	70	F	60	R	37	750	46	0	0
734	3	92	M	45	L	39.5	750	44	0	0
735	3	84	M	57	L	35.5	750	40	0	0
736	3	76	F	74	R	38.5	750	48	0	0
737	3	16	M	56	R	47	750	68	1	0
738	2	100	F	38	L	36.5	750	46	0	0
739	3	100	F	54	L	43.5	750	60	0	0
740	3	70	F	43	L	46.5	750	58	0	0
741	3	28	F	67	L	53.5	750	74	1	0
742	3	82	F	38	L	41.5	750	48	0	0
743	3	22	F	66	L	52	750	66	1	0
744	3	74	M	62	R	36	750	40	0	0
745	3	16	M	55	L	51	750	56	1	0
746	3	100	M	36	R	28.5	750	44	0	0
747	3	26	F	59	L	50.5	750	72	1	0
748	3	64	F	70	L	41	750	54	1	0
749	3	20	M	62	L	46	750	62	1	0
750	3	82	F	47	R	38.5	750	52	0	0
751	3	40	M	54	R	37	750	48	1	0
752	3	58	M	64	R	37	750	50	1	0
753	3	60	F	57	L	45.5	750	58	1	0
754	3	10	F	58	L	51	750	70	1	0
755	3	68	F	70	R	41.5	750	58	1	0
756	3	14	F	63	L	40	750	54	1	0
757	3	86	M	61	L	40	750	58	0	0
758	3	44	M	52	L	54	750	78	1	0
759	3	44	F	74	R	46.5	750	66	1	0
760	3	92	M	47	L	32	750	44	0	0
761	3	100	M	72	R	22.5	750	24	0	0
762	3	80	M	50	R	39.5	750	46	0	0
763	3	96	M	40	L	48	750	68	0	0
764	3	66	M	40	R	53.5	750	72	1	0
765	3	96	M	44	R	38.5	750	40	0	0
766	3	62	F	40	L	47	750	58	1	0
767	3	82	F	56	R	46	750	64	0	0
768	3	80	F	67	L	44	750	62	0	0
769	3	96	F	77	R	39.5	750	54	0	0
770	3	84	M	44	R	32.5	750	50	0	0
771	3	24	M	32	R	50	750	60	1	0
772	3	70	M	64	R	46	750	66	0	0
773	3	100	M	50	L	34	750	54	0	0
774	4	100	M	50	R	14.5	750	18	0	0
775	4	96	F	58	L	10.5	750	16	0	0
776	3	36	F	58	R	48	750	66	1	0
777	3	10	F	61	R	48.5	750	60	1	0
778	4	100	F	72	R	28.5	750	34	0	0
779	3	30	F	56	L	40	750	56	1	0
780	3	94	F	50	R	32	750	36	0	0
781	3	92	F	56	R	32.5	750	36	0	0
782	3	92	F	58	R	32	750	38	0	0
783	3	20	M	52	L	60	750	78	1	0
784	4	100	M	52	R	13.5	750	20	0	0
785	3	78	M	60	R	43	750	52	0	0
786	3	80	M	46	L	45	750	54	0	0
787	3	100	M	46	R	17	750	22	0	0
788	4	100	M	77	L	18	750	24	0	0
789	3	92	M	77	R	30	750	38	0	0
790	3	76	F	52	R	43	750	58	0	0
791	3	92	F	45	R	28.5	750	36	0	0
792	4	100	M	53	L	14.5	750	20	0	0
793	3	30	M	53	R	58.5	750	78	1	0
794	3	34	F	59	L	39.5	750	54	1	0
795	3	100	F	48	L	32.5	750	46	0	0
796	3	100	F	48	R	22	750	32	0	0
797	6	36	M	72	L	40	750	48	1	0
798	6	98	M	73	L	48	750	68	0	0
799	6	88	M	73	R	50.5	750	62	0	0
800	6	44	M	77	L	46	750	54	1	0
801	6	48	M	77	R	42.5	750	52	1	0
802	6	88	F	59	L	38.5	750	48	0	0
803	6	82	F	59	R	35	750	46	0	0
804	4	88	F	26	L	44	750	58	0	0
805	4	94	F	26	R	49.5	750	66	0	0
806	6	100	F	73	L	22	750	26	0	0
807	6	96	F	73	R	32.5	750	40	0	0
808	4	88	M	36	L	35	750	46	0	0
809	4	96	M	36	R	35.5	750	42	0	0
810	4	86	M	20	L	28	750	18	0	0
811	4	92	F	47	L	33	750	42	0	0
812	4	100	F	47	R	35	750	42	0	0
813	4	74	M	80	L	42	750	60	0	0
814	4	86	F	21	L	56	750	74	0	0
815	4	86	F	21	R	53.5	750	70	0	0
816	4	50	M	68	L	35	750	44	1	0
817	6	74	M	66	L	37	750	48	0	0
818	6	80	M	66	R	37.5	750	48	0	0
819	4	96	F	47	L	42.5	750	60	0	0
820	4	96	F	47	R	43	750	58	0	0
821	4	56	M	71	L	40	750	48	1	0
822	4	86	M	71	R	36.5	750	48	0	0
823	6	100	F	88	L	22.5	750	32	0	0
824	4	94	M	57	R	48.5	750	64	0	0
825	4	100	M	39	L	28.5	750	34	0	0
826	4	100	M	39	R	18.5	750	18	0	0
827	4	100	M	55	L	9.5	750	14	0	0
828	2	30	M	55	R	30	750	28	1	0
829	4	56	M	57	L	58.5	750	80	1	0
830	4	70	M	57	R	61	750	78	0	1
831	4	42	M	41	L	46.5	750	66	1	0
832	4	82	M	53	L	41.75	750	44	0	0
833	4	98	M	53	R	34.5	750	44	0	0
834	4	50	M	78	R	44.5	750	54	1	0
835	4	100	F	55	L	39.5	750	56	0	0
836	4	100	F	55	R	40.5	750	52	0	0
837	4	60	F	52	L	42.5	750	56	1	0
838	4	90	F	52	R	30	750	38	0	0
839	4	100	F	50	L	26.5	750	30	0	0
840	4	88	F	59	L	25	750	36	0	0
841	6	100	M	74	L	28	750	36	0	0
842	6	94	M	74	R	33	750	34	0	0
843	6	100	F	59	R	10	750	4	0	1
844	4	96	M	51	L	18	750	12	0	0
845	4	100	M	51	R	19	750	18	0	0
846	6	64	M	71	L	51	750	64	1	0
847	4	66	M	39	L	35.5	750	36	1	0
848	4	46	M	39	R	46	750	56	1	0
849	4	53	F	57	R	39.5	750	46	1	0
850	4	94	F	48	R	40.5	750	54	0	1
851	4	100	M	20	L	41	750	58	0	0
852	4	100	M	20	R	42.5	750	58	0	0
853	4	60	M	36	L	42.5	750	60	1	1
854	4	60	M	75	L	53	750	68	1	0
855	4	96	M	75	R	43.5	750	60	0	0
856	4	86	F	33	L	46	750	66	0	0
857	4	88	F	33	R	43	750	62	0	0
858	4	96	M	57	L	40	750	34	0	0
859	4	6	M	57	R	61.5	750	84	1	0
860	4	64	M	45	L	39.5	750	50	1	0
861	4	60	M	45	R	47	750	54	1	0
862	4	66	M	35	L	22.5	750	52	1	0
863	4	58	M	35	R	24.5	750	50	1	0
864	4	82	F	27	R	53	750	68	0	0
865	4	92	M	21	L	36.5	750	36	0	0
866	4	98	M	21	R	36.5	750	38	0	0
867	4	100	F	25	L	49	750	64	0	0
868	4	100	F	25	R	45.5	750	58	0	0
869	4	100	F	27	L	34.5	750	46	0	0
870	4	98	F	27	R	34	750	42	0	0
871	6	100	M	59	L	34	750	42	0	0
872	4	100	F	24	L	40.5	750	48	0	0
873	4	100	F	24	R	58	750	78	0	0
874	4	100	F	61	L	28	750	42	0	0
875	4	100	F	61	R	34	750	48	0	0
876	4	38	M	24	L	56	750	78	1	0
877	4	100	M	55	R	29.5	750	38	0	0
878	4	60	M	55	L	54.5	750	84	1	1
879	6	96	M	73	R	37.5	750	66	0	0
880	6	100	M	73	L	28	750	48	0	0
881	4	84	F	54	L	30	750	28	0	0
882	4	92	F	54	R	26	750	30	0	0
883	4	58	M	63	L	41.5	750	52	1	0
884	4	100	M	63	R	7	750	8	0	0
885	6	100	F	59	L	32.5	750	46	0	0
886	6	100	F	59	R	39.5	750	52	0	0
887	4	92	M	40	L	41.5	750	58	0	1
888	4	100	M	40	R	40	750	70	0	1
889	4	80	M	53	L	29.5	750	18	0	0
890	4	88	M	53	R	17	750	8	0	0
891	6	68	M	67	L	36	750	48	1	0
892	6	38	M	67	R	54	750	68	1	0
893	4	92	F	65	L	48	750	64	0	0
894	4	88	F	65	R	46.5	750	62	0	0
895	4	98	F	43	L	12.5	750	2	0	0
896	4	100	F	43	R	1.5	750	0	0	0
897	4	98	M	35	L	39.5	750	50	0	0
898	4	94	M	35	R	36	750	46	0	0
899	3	60	M	54	L	45	750	66	1	0
900	4	100	M	42	L	7.5	750	2	0	0
901	4	100	M	42	R	11	750	2	0	0
902	4	94	F	60	L	36.5	750	44	0	0
903	4	80	F	60	R	52.5	750	70	0	0
904	1	44	M	41	R	49.5	750	66	1	0
905	5	100	M	49	L	14	750	6	0	0
906	5	100	M	49	R	15	750	10	0	0
907	5	84	M	49	L	28	750	28	0	0
908	5	90	M	49	R	21.5	750	30	0	0
909	5	92	M	48	L	35.5	750	44	0	0
910	5	92	M	48	R	40.5	750	48	0	0
911	5	96	M	51	L	17.5	750	14	0	0
912	5	100	M	51	R	10	750	6	0	0
913	5	100	F	58	L	6	750	4	0	0
914	5	100	M	56	L	25.5	750	42	0	0
915	5	100	M	56	R	24.5	750	34	0	0
916	5	96	M	68	L	22.5	750	14	0	0
917	5	92	M	68	R	35	750	34	0	0
918	5	100	M	47	L	23.5	750	38	0	0
919	5	100	M	47	R	16.5	750	34	0	0
920	5	72	M	59	L	31	750	28	0	0
921	5	70	M	59	R	28.5	750	22	0	0
922	5	98	M	46	L	16	750	14	0	0
923	5	98	M	46	R	7	750	0	0	0
924	5	100	M	56	L	12.5	750	18	0	0
925	5	100	M	56	R	14.5	750	26	0	0
926	5	100	M	50	L	11	750	12	0	0
927	5	100	M	50	R	20	750	24	0	0
928	5	100	M	59	L	21	750	24	0	0
929	5	100	M	59	R	15.5	750	20	0	0
930	5	100	M	49	L	19	750	20	0	0
931	5	100	M	49	R	15	750	16	0	0
932	5	58	M	59	L	32.5	750	66	1	0
933	5	54	M	59	R	33	750	66	1	0
934	5	94	M	65	L	26	750	28	0	0
935	5	100	M	65	R	14.5	750	22	0	0
936	5	66	F	58	L	43.5	750	64	1	1
937	5	40	F	58	R	48.5	750	66	1	0
938	5	100	M	53	L	2.5	750	-2	0	0
939	5	100	M	53	R	12.5	750	18	0	0
940	5	100	M	56	L	10	750	10	0	0
941	5	100	M	56	R	7	750	10	0	0
942	5	98	M	60	L	7.5	750	6	0	0
943	5	100	M	60	R	3	750	2	0	0
944	5	80	M	49	L	39	750	52	0	0
945	5	78	M	49	R	46.5	750	56	0	0
946	5	100	M	56	L	35.5	750	42	0	0
947	5	84	M	64	R	25.5	750	42	0	0
948	5	100	M	41	R	-0.5	750	0	0	0
949	5	100	M	67	L	21.5	750	24	0	0
950	5	100	M	67	R	19	750	18	0	0
951	5	96	M	51	L	31.5	750	40	0	0
952	5	96	M	51	R	39	750	42	0	0
953	5	86	M	34	L	37.5	750	32	0	0
954	5	98	M	34	R	31.5	750	32	0	0
955	5	100	M	34	L	7.5	750	12	0	0
956	5	100	M	34	R	7	750	10	0	0
957	5	100	M	56	L	13.5	750	20	0	0
958	5	100	M	56	R	15	750	22	0	0
959	5	100	M	33	L	11	750	12	0	0
960	5	100	M	51	L	17.5	750	10	0	0
961	5	100	M	51	R	5.5	750	6	0	0
962	5	100	M	20	R	9	750	10	0	0
963	5	98	M	45	L	21	750	14	0	0
964	5	100	M	45	R	26	750	30	0	0
965	5	98	F	47	L	7.5	750	4	0	0
966	5	98	F	47	R	5.5	750	4	0	0
967	5	100	M	55	L	26	750	48	0	0
968	5	82	M	55	R	49	750	72	0	0
969	5	100	M	46	L	18	750	22	0	0
970	5	94	M	46	R	15.5	750	20	0	0
971	6	60	M	91	L	37	750	36	1	0
972	6	68	M	91	R	34	750	34	1	0
973	6	78	M	65	L	25	750	12	0	0
974	6	66	M	65	R	29.5	750	16	1	0
975	6	100	F	67	L	18	750	24	0	0
976	6	100	F	67	R	19	750	20	0	0
977	6	74	M	76	L	36	750	40	0	0
978	6	62	M	76	R	37.5	750	44	1	0
979	6	100	F	55	L	33	750	44	0	0
980	6	98	F	55	R	30.5	750	36	0	0
981	6	94	M	75	L	45	750	56	0	0
982	6	90	M	75	R	42	750	52	0	0
983	6	90	M	59	L	37.5	750	44	0	0
984	6	92	M	59	R	41.5	750	46	0	0
985	6	84	F	74	L	29	750	34	0	0
986	6	92	F	74	R	32	750	42	0	0
987	6	58	F	67	L	44	750	48	1	0
988	6	80	F	67	R	41.5	750	48	0	0
989	6	100	M	69	L	16.5	750	18	0	0
990	6	100	M	69	R	16.5	750	20	0	0
991	6	92	F	76	L	25	750	30	0	0
992	6	92	F	76	R	26	750	26	0	0
993	6	80	M	62	L	26.5	750	24	0	0
994	6	48	M	62	R	39	750	36	1	0
995	6	100	F	72	L	13.5	750	8	0	0
996	4	100	M	48	R	13	750	20	0	0
997	6	80	M	71	L	34.5	750	36	0	0
998	6	94	M	71	R	25.5	750	26	0	0
999	6	94	F	73	L	32.5	750	46	0	0
1000	6	78	F	73	R	36.5	750	48	0	0
1001	6	98	F	68	L	30.5	750	34	0	0
1002	6	96	F	68	R	29	750	32	0	0
1003	6	74	F	74	L	37	750	30	0	0
1004	6	84	F	74	R	44.5	750	54	0	0
1005	6	100	F	60	L	9.5	750	12	0	0
1006	6	100	F	60	R	16	750	22	0	0
1007	6	96	F	73	L	31	750	42	0	0
1008	6	92	F	73	R	31.5	750	46	0	0
1009	6	50	M	80	L	49.5	750	58	1	0
1010	6	48	M	80	R	57	750	72	1	0
1011	6	80	M	64	R	37	750	44	0	0
1012	6	90	M	74	R	28.5	750	36	0	0
1013	6	96	M	77	L	32.5	750	46	0	0
1014	6	86	M	64	L	28.5	750	20	0	0
1015	6	74	M	59	L	52	750	62	0	0
1016	6	76	M	59	R	40.5	750	44	0	0
1017	6	100	M	55	L	18.5	750	20	0	0
1018	6	100	M	55	R	20	750	22	0	0
1019	6	100	M	76	L	27.5	750	32	0	0
1020	6	100	M	76	R	15.5	750	14	0	0
1021	6	92	M	62	R	23.5	750	22	0	0
1022	6	100	M	65	R	13	750	18	0	0
1023	6	96	M	55	L	20.5	750	38	0	0
1024	6	100	M	69	L	15.5	750	16	0	0
1025	6	100	M	69	R	14.5	750	18	0	0
1026	6	96	M	74	L	24	750	26	0	0
1027	6	72	M	74	R	35.5	750	44	0	0
1028	6	64	M	72	L	28.5	750	40	1	0
1029	6	64	M	72	R	29.5	750	40	1	0
1030	6	58	M	72	R	48.5	750	64	1	0
1031	6	100	M	61	L	29.5	750	34	0	0
1032	6	94	M	61	R	34.5	750	42	0	0
1033	6	96	M	63	L	36	750	46	0	0
1034	6	100	M	63	R	32	750	38	0	0
1035	6	92	F	75	L	25	750	30	0	0
1036	6	92	F	75	R	25.5	750	26	0	0
1037	6	100	M	63	L	16.5	750	22	0	0
1038	6	100	M	63	R	13.5	750	10	0	0
1039	6	100	M	68	R	22	750	2	0	0
1040	6	100	F	64	L	19	750	18	0	0
1041	6	100	F	64	R	15.5	750	22	0	0
1042	6	94	M	67	L	37.5	750	40	0	0
1043	6	98	M	67	R	28.5	750	26	0	0
1044	6	92	F	69	L	36	750	44	0	0
1045	6	100	F	69	R	32.5	750	32	0	0
1046	6	64	F	68	L	40	750	56	1	1
1047	6	68	F	68	R	39	750	54	1	1
1048	6	86	M	67	L	22	750	22	0	0
1049	6	94	M	67	R	32.5	750	36	0	0
1050	6	100	F	74	R	24	750	32	0	0
1051	6	92	F	68	L	30.5	750	42	0	0
1052	6	92	F	68	R	29.5	750	34	0	0
1053	6	84	F	83	L	27.5	750	34	0	0
1054	6	60	F	83	R	35	750	38	1	0
1055	6	100	F	81	L	27.5	750	44	0	0
1056	6	94	F	81	R	39.5	750	52	0	0
1057	6	100	F	62	L	33.5	750	48	0	0
1058	6	84	F	74	L	46	750	60	0	0
1059	6	94	F	74	R	31	750	38	0	0
1060	6	30	M	81	L	53	750	70	1	0
1061	6	28	M	81	R	53.5	750	68	1	0
1062	6	100	F	70	R	22.5	750	26	0	0
1063	6	100	F	70	L	20	750	24	0	0
1064	6	82	F	69	R	40	750	48	0	0
1065	6	92	F	69	L	37.5	750	48	0	0
1066	6	94	F	79	R	32.5	750	42	0	0
1067	6	98	F	79	L	28.5	750	38	0	0
1068	6	90	M	61	L	38	750	44	0	0
1069	6	92	M	61	R	36.5	750	42	0	0
1070	6	64	M	83	L	36.5	750	40	1	0
1071	6	70	M	83	R	36	750	48	0	0
1072	6	72	M	66	L	34.5	750	38	0	0
1073	6	68	M	66	R	39	750	40	1	0
1074	6	96	M	61	R	32.5	750	46	0	0
1075	6	100	F	98	L	22.5	750	28	0	0
1076	6	98	F	68	R	30	750	36	0	0
1077	6	90	F	77	L	41	750	50	0	0
1078	6	92	F	77	R	40	750	48	0	0
1079	6	94	F	76	L	28	750	36	0	0
1080	6	92	F	76	R	34.5	750	48	0	0
1081	6	56	M	73	R	40	750	40	1	0
1082	6	62	M	76	L	39	750	52	1	0
1083	6	56	M	76	R	38.5	750	54	1	0
1084	6	100	F	71	L	27	750	36	0	0
1085	6	82	M	59	L	30	750	26	0	0
1086	6	84	M	59	R	28.5	750	34	0	0
1087	6	100	F	60	L	29.5	750	40	0	0
1088	6	100	F	60	R	25	750	40	0	0
1089	6	100	F	59	L	30.5	750	38	0	0
1090	6	100	F	59	R	29	750	40	0	0
1091	1	60	M	35	R	42	1000	58	1	0
1092	1	80	M	42	L	19.5	1000	26	0	0
1093	3	100	F	39	L	25	1000	32	0	0
1094	1	16	M	48	R	44.5	1000	56	1	1
1095	1	100	M	65	L	26.5	1000	36	0	0
1096	1	100	M	65	R	41	1000	54	0	0
1097	1	70	F	62	L	24.5	1000	16	0	0
1098	4	96	M	61	R	17	1000	20	0	0
1099	3	94	F	47	R	30	1000	40	0	0
1100	1	80	F	45	R	36	1000	50	0	0
1101	4	72	M	43	R	43.5	1000	56	0	0
1102	4	52	F	39	L	44	1000	62	1	1
1103	4	100	F	39	R	36	1000	48	0	0
1104	4	70	F	58	L	39	1000	52	0	1
1105	1	56	F	45	L	37	1000	58	1	0
1106	1	100	M	72	L	24.5	1000	34	0	0
1107	1	26	M	70	L	32.5	1000	66	1	0
1108	4	52	M	74	L	56	1000	76	1	0
1109	1	20	M	75	L	49	1000	62	1	0
1110	4	32	M	45	R	36.5	1000	32	1	0
1111	1	92	M	57	R	47	1000	58	0	1
1112	1	94	M	54	R	20.5	1000	18	0	0
1113	1	98	F	47	R	25.5	1000	40	0	0
1114	4	42	M	57	R	44.5	1000	58	1	1
1115	4	100	F	43	L	28	1000	46	0	0
1116	4	100	F	43	R	25	1000	38	0	0
1117	1	90	M	51	L	23	1000	26	0	0
1118	6	100	F	63	L	21.5	1000	28	0	0
1119	6	12	F	63	R	50.5	1000	70	1	1
1120	1	94	F	42	L	38	1000	52	0	0
1121	1	100	F	52	R	19	1000	22	0	0
1122	4	90	F	68	R	25	1000	42	0	0
1123	1	30	F	48	R	41.5	1000	56	1	1
1124	1	48	M	68	R	30.5	1000	44	1	0
1125	4	28	M	45	R	45	1000	58	1	1
1126	4	58	F	47	L	55	1000	72	1	0
1127	4	66	F	52	L	54	1000	72	1	1
1128	6	60	M	76	L	41.5	1000	54	1	0
1129	6	62	M	76	R	34.5	1000	40	1	0
1130	1	10	M	51	R	53.5	1000	72	1	0
1131	1	70	M	42	R	46	1000	60	0	0
1132	1	100	M	47	R	20	1000	28	0	0
1133	1	52	F	35	R	42	1000	54	1	1
1134	1	100	M	65	L	14	1000	20	0	0
1135	4	0	M	39	R	53	1000	74	1	1
1136	4	50	M	74	R	54.5	1000	70	1	0
1137	4	14	M	65	R	50	1000	66	1	0
1138	1	86	F	48	R	40	1000	54	0	0
1139	2	94	F	61	R	37	1000	54	0	0
1140	1	26	M	68	L	47.5	1000	52	1	1
1141	1	100	M	59	R	26	1000	36	0	0
1142	4	44	F	55	L	57.5	1000	80	1	0
1143	4	70	F	55	R	53	1000	72	0	0
1144	1	62	M	70	R	44.5	1000	60	1	0
1145	4	100	F	47	R	17	1000	16	0	0
1146	1	100	F	50	L	18.5	1000	26	0	0
1147	4	48	M	56	L	34	1000	50	1	1
1148	1	48	F	33	L	45	1000	70	1	0
1149	1	100	F	67	R	30.5	1000	38	0	0
1150	1	90	F	51	L	39.5	1000	50	0	0
1151	1	54	F	52	R	46.5	1000	64	1	0
1152	1	26	M	48	R	46.5	1000	60	1	1
1153	1	100	F	45	R	36	1000	68	0	0
1154	1	92	M	72	L	33.5	1000	38	0	0
1155	6	100	M	72	R	14	1000	22	0	0
1156	1	100	M	63	R	30	1000	40	0	0
1157	1	68	M	82	L	39	1000	56	1	0
1158	1	100	M	39	L	3.5	1000	2	0	0
1159	1	100	F	44	R	13	1000	12	0	0
1160	4	38	F	61	L	48	1000	70	1	1
1161	4	90	M	42	L	24.5	1000	30	0	0
1162	1	96	F	47	L	26	1000	32	0	0
1163	6	100	F	47	R	5.5	1000	4	0	0
1164	4	24	M	67	L	57.5	1000	76	1	0
1165	6	100	M	67	R	6.5	1000	6	0	0
1166	1	100	M	38	R	14	1000	12	0	0
1167	4	54	M	56	R	59.5	1000	80	1	1
1168	1	100	F	55	L	10	1000	0	0	0
1169	4	68	F	66	L	38.5	1000	46	1	0
1170	6	100	F	66	R	17.5	1000	10	0	0
1171	1	34	F	58	L	27	1000	36	1	0
1172	6	100	F	58	R	51	1000	68	0	0
1173	6	100	M	62	L	7.5	1000	12	0	0
1174	1	96	M	62	R	29	1000	32	0	0
1175	1	46	F	47	R	46	1000	68	1	0
1176	1	96	F	37	L	33.5	1000	38	0	0
1177	1	62	M	51	R	47.5	1000	70	1	0
1178	1	100	M	68	L	27.5	1000	36	0	0
1179	1	76	M	63	L	43.5	1000	56	0	0
1180	1	26	M	44	L	41.5	1000	80	1	1
1181	1	76	F	43	L	36.5	1000	48	0	1
1182	6	100	M	54	L	11.5	1000	20	0	0
1183	1	64	M	54	R	48	1000	68	1	0
1184	6	96	M	75	L	28	1000	36	0	0
1185	1	20	M	75	R	70.5	1000	94	1	0
1186	1	92	F	66	L	34.5	1000	46	0	0
1187	1	100	F	66	R	7.5	1000	8	0	0
1188	1	88	M	48	L	22.5	1000	26	0	0
1189	4	100	M	48	R	4	1000	6	0	0
1190	6	100	M	61	L	13	1000	8	0	0
1191	1	70	M	61	R	39.5	1000	48	0	0
1192	4	100	M	57	L	28.5	1000	38	0	0
1193	1	100	M	77	L	35.5	1000	46	0	0
1194	6	100	M	77	R	13	1000	22	0	0
1195	1	92	M	48	L	44.5	1000	64	0	0
1196	1	100	M	35	L	7.5	1000	10	0	0
1197	5	100	M	35	R	9	1000	12	0	0
1198	1	16	M	54	L	54.5	1000	66	1	0
1199	1	50	M	66	L	47	1000	68	1	0
1200	1	94	F	40	R	17	1000	12	0	0
1201	1	100	F	27	R	20	1000	30	0	0
1202	6	100	F	69	L	20	1000	30	0	0
1203	1	42	F	69	R	47	1000	64	1	0
1204	1	50	M	48	L	51.5	1000	68	1	0
1205	1	100	M	48	R	22	1000	38	0	0
1206	1	16	M	40	R	60.5	1000	82	1	0
1207	1	100	F	42	L	3.75	1000	1	0	0
1208	1	100	F	42	R	7	1000	8	0	0
1209	1	100	F	67	L	7	1000	14	0	0
1210	1	96	F	67	R	39	1000	50	0	0
1211	1	100	F	60	L	29.5	1000	48	0	0
1212	1	100	M	43	L	6	1000	2	0	0
1213	1	96	M	22	L	38.5	1000	48	0	0
1214	1	92	M	60	L	25.5	1000	28	0	0
1215	6	100	M	60	R	16.5	1000	16	0	0
1216	1	100	F	55	L	29	1000	38	0	0
1217	1	42	F	54	R	36.5	1000	52	1	0
1218	1	100	F	67	R	28.5	1000	34	0	0
1219	1	100	M	51	R	26	1000	26	0	0
1220	1	54	M	34	R	50.5	1000	64	1	0
1221	1	100	F	50	R	15	1000	8	0	0
1222	1	30	M	29	R	52	1000	70	1	0
1223	1	80	M	40	L	36	1000	40	0	0
1224	5	100	M	40	R	11	1000	16	0	0
1225	1	98	F	38	L	34.5	1000	48	0	0
1226	1	60	F	38	R	39	1000	56	1	0
1227	4	100	F	58	L	32.5	1000	50	0	0
1228	1	52	F	58	R	49.5	1000	64	1	0
1229	5	90	M	49	L	33.5	1000	46	0	0
1230	4	24	M	62	R	43.5	1000	60	1	0
1231	1	100	M	64	L	13	1000	20	0	0
1232	1	100	M	41	R	5	1000	4	0	0
1233	1	100	F	55	R	17	1000	14	0	0
1234	1	78	M	58	L	47	1000	60	0	0
1235	2	42	F	63	R	47.5	1000	64	1	0
1236	2	92	F	58	L	38	1000	50	0	0
1237	2	100	F	51	R	18	1000	18	0	0
1238	2	100	F	67	L	30	1000	36	0	0
1239	2	100	M	58	L	33	1000	40	0	0
1240	2	80	F	59	R	33.5	1000	52	0	0
1241	2	76	F	66	L	41.5	1000	52	0	0
1242	2	76	F	61	L	42.5	1000	54	0	0
1243	2	30	F	55	R	28.5	1000	30	1	0
1244	2	100	M	65	R	9.5	1000	12	0	0
1245	2	14	M	56	L	35.5	1000	68	1	0
1246	2	100	F	49	R	19	1000	14	0	0
1247	2	92	M	62	R	28.5	1000	42	0	0
1248	2	80	F	66	R	36	1000	48	0	0
1249	2	78	M	44	L	36.5	1000	58	0	0
1250	2	22	M	50	L	62	1000	84	1	1
1251	2	92	F	59	R	27.5	1000	26	0	0
1252	2	56	M	65	L	37.5	1000	46	1	0
1253	2	82	M	65	L	42	1000	52	0	0
1254	2	56	M	53	L	42.5	1000	58	1	1
1255	2	62	M	73	R	45	1000	64	1	0
1256	2	68	M	79	L	43	1000	54	1	0
1257	2	100	M	61	R	7.5	1000	2	0	0
1258	2	98	F	49	R	4.5	1000	0	0	0
1259	2	30	M	39	L	34	1000	58	1	0
1260	2	48	M	54	R	43	1000	46	1	0
1261	2	100	M	45	L	15.5	1000	26	0	0
1262	2	16	F	44	R	32.5	1000	74	1	1
1263	2	74	F	62	L	43.5	1000	58	0	0
1264	2	54	F	62	L	52	1000	62	1	0
1265	6	58	F	62	R	47.5	1000	60	1	0
1266	2	100	M	42	R	17.5	1000	14	0	0
1267	2	84	M	53	L	35	1000	50	0	1
1268	2	64	M	31	L	44	1000	74	1	1
1269	2	32	F	49	R	33	1000	48	1	1
1270	2	42	F	42	R	47	1000	74	1	1
1271	2	44	M	67	L	40.5	1000	56	1	0
1272	2	100	M	67	R	14.5	1000	22	0	0
1273	2	32	F	30	R	34.5	1000	40	1	0
1274	2	12	F	58	L	56	1000	88	1	1
1275	3	84	M	44	R	23.5	1000	18	0	0
1276	3	100	M	68	R	19.5	1000	24	0	0
1277	3	100	M	34	L	28.5	1000	36	0	0
1278	3	40	M	61	L	46.5	1000	60	1	0
1279	3	70	F	60	R	37	1000	46	0	0
1280	3	92	M	45	L	39.5	1000	52	0	0
1281	3	84	M	57	L	35.5	1000	56	0	0
1282	3	76	F	74	R	38.5	1000	50	0	0
1283	3	16	M	56	R	47	1000	62	1	0
1284	2	100	F	38	L	36.5	1000	56	0	0
1285	3	100	F	54	L	43.5	1000	58	0	0
1286	3	70	F	43	L	46.5	1000	62	0	1
1287	3	28	F	67	L	53.5	1000	70	1	0
1288	3	82	F	38	L	41.5	1000	52	0	0
1289	3	22	F	66	L	52	1000	68	1	0
1290	3	74	M	62	R	36	1000	40	0	0
1291	3	16	M	55	L	51	1000	74	1	0
1292	3	100	M	36	R	28.5	1000	40	0	0
1293	3	26	F	59	L	50.5	1000	66	1	1
1294	3	64	F	70	L	41	1000	54	1	0
1295	3	20	M	62	L	46	1000	62	1	0
1296	3	82	F	47	R	38.5	1000	50	0	0
1297	3	40	M	54	R	37	1000	46	1	0
1298	3	58	M	64	R	37	1000	50	1	1
1299	3	60	F	57	L	45.5	1000	58	1	0
1300	3	10	F	58	L	51	1000	70	1	0
1301	3	68	F	70	R	41.5	1000	56	1	0
1302	3	14	F	63	L	40	1000	56	1	0
1303	3	86	M	61	L	40	1000	54	0	0
1304	3	44	M	52	L	54	1000	78	1	0
1305	3	44	F	74	R	46.5	1000	64	1	0
1306	3	92	M	47	L	32	1000	42	0	0
1307	3	100	M	72	R	22.5	1000	32	0	0
1308	3	80	M	50	R	39.5	1000	42	0	0
1309	3	96	M	40	L	48	1000	66	0	0
1310	3	66	M	40	R	53.5	1000	72	1	0
1311	3	96	M	44	R	38.5	1000	40	0	0
1312	3	62	F	40	L	47	1000	60	1	0
1313	3	82	F	56	R	46	1000	58	0	0
1314	3	80	F	67	L	44	1000	60	0	0
1315	3	96	F	77	R	39.5	1000	54	0	0
1316	3	84	M	44	R	32.5	1000	42	0	0
1317	3	24	M	32	R	50	1000	64	1	0
1318	3	70	M	64	R	46	1000	62	0	0
1319	3	100	M	50	L	34	1000	50	0	0
1320	4	100	M	50	R	14.5	1000	10	0	0
1321	4	96	F	58	L	10.5	1000	18	0	0
1322	3	36	F	58	R	48	1000	60	1	0
1323	3	10	F	61	R	48.5	1000	64	1	0
1324	4	100	F	72	R	28.5	1000	34	0	0
1325	3	30	F	56	L	40	1000	56	1	0
1326	3	94	F	50	R	32	1000	42	0	0
1327	3	92	F	56	R	32.5	1000	38	0	0
1328	3	92	F	58	R	32	1000	40	0	0
1329	3	20	M	52	L	60	1000	74	1	0
1330	4	100	M	52	R	13.5	1000	12	0	0
1331	3	78	M	60	R	43	1000	58	0	0
1332	3	80	M	46	L	45	1000	58	0	0
1333	3	100	M	46	R	17	1000	24	0	0
1334	4	100	M	77	L	18	1000	24	0	0
1335	3	92	M	77	R	30	1000	44	0	0
1336	3	76	F	52	R	43	1000	60	0	0
1337	3	92	F	45	R	28.5	1000	34	0	0
1338	4	100	M	53	L	14.5	1000	20	0	0
1339	3	30	M	53	R	58.5	1000	78	1	0
1340	3	34	F	59	L	39.5	1000	52	1	1
1341	3	100	F	48	L	32.5	1000	44	0	0
1342	3	100	F	48	R	22	1000	28	0	0
1343	6	36	M	72	L	40	1000	50	1	0
1344	6	98	M	73	L	48	1000	62	0	0
1345	6	88	M	73	R	50.5	1000	60	0	0
1346	6	44	M	77	L	46	1000	58	1	0
1347	6	48	M	77	R	42.5	1000	54	1	0
1348	6	88	F	59	L	38.5	1000	50	0	0
1349	6	82	F	59	R	35	1000	48	0	0
1350	4	88	F	26	L	44	1000	56	0	0
1351	4	94	F	26	R	49.5	1000	60	0	0
1352	6	100	F	73	L	22	1000	28	0	0
1353	6	96	F	73	R	32.5	1000	40	0	0
1354	4	88	M	36	L	35	1000	46	0	0
1355	4	96	M	36	R	35.5	1000	44	0	0
1356	4	86	M	20	L	28	1000	32	0	0
1357	4	92	F	47	L	33	1000	40	0	0
1358	4	100	F	47	R	35	1000	42	0	0
1359	4	74	M	80	L	42	1000	52	0	0
1360	4	86	F	21	L	56	1000	76	0	0
1361	4	86	F	21	R	53.5	1000	72	0	0
1362	4	50	M	68	L	35	1000	48	1	0
1363	6	74	M	66	L	37	1000	46	0	0
1364	6	80	M	66	R	37.5	1000	52	0	0
1365	4	96	F	47	L	42.5	1000	60	0	0
1366	4	96	F	47	R	43	1000	60	0	1
1367	4	56	M	71	L	40	1000	54	1	0
1368	4	86	M	71	R	36.5	1000	50	0	0
1369	6	100	F	88	L	22.5	1000	30	0	0
1370	4	94	M	57	R	48.5	1000	70	0	0
1371	4	100	M	39	L	28.5	1000	34	0	0
1372	4	100	M	39	R	18.5	1000	20	0	0
1373	4	100	M	55	L	9.5	1000	18	0	0
1374	2	30	M	55	R	30	1000	30	1	0
1375	4	56	M	57	L	58.5	1000	74	1	0
1376	4	70	M	57	R	61	1000	72	0	0
1377	4	42	M	41	L	46.5	1000	56	1	0
1378	4	82	M	53	L	41.75	1000	44	0	0
1379	4	98	M	53	R	34.5	1000	40	0	0
1380	4	50	M	78	R	44.5	1000	62	1	0
1381	4	100	F	55	L	39.5	1000	52	0	0
1382	4	100	F	55	R	40.5	1000	52	0	0
1383	4	60	F	52	L	42.5	1000	56	1	0
1384	4	90	F	52	R	30	1000	42	0	0
1385	4	100	F	50	L	26.5	1000	30	0	0
1386	4	88	F	59	L	25	1000	34	0	0
1387	6	100	M	74	L	28	1000	34	0	0
1388	6	94	M	74	R	33	1000	34	0	0
1389	6	100	F	59	R	10	1000	12	0	0
1390	4	96	M	51	L	18	1000	16	0	0
1391	4	100	M	51	R	19	1000	22	0	0
1392	6	64	M	71	L	51	1000	68	1	0
1393	4	66	M	39	L	35.5	1000	32	1	0
1394	4	46	M	39	R	46	1000	56	1	0
1395	4	53	F	57	R	39.5	1000	56	1	1
1396	4	94	F	48	R	40.5	1000	52	0	0
1397	4	100	M	20	L	41	1000	56	0	0
1398	4	100	M	20	R	42.5	1000	60	0	0
1399	4	60	M	36	L	42.5	1000	54	1	1
1400	4	60	M	75	L	53	1000	68	1	0
1401	4	96	M	75	R	43.5	1000	54	0	0
1402	4	86	F	33	L	46	1000	64	0	0
1403	4	88	F	33	R	43	1000	54	0	0
1404	4	96	M	57	L	40	1000	50	0	0
1405	4	6	M	57	R	61.5	1000	80	1	1
1406	4	64	M	45	L	39.5	1000	50	1	0
1407	4	60	M	45	R	47	1000	62	1	0
1408	4	66	M	35	L	22.5	1000	70	1	0
1409	4	58	M	35	R	24.5	1000	70	1	0
1410	4	82	F	27	R	53	1000	78	0	0
1411	4	92	M	21	L	36.5	1000	48	0	0
1412	4	98	M	21	R	36.5	1000	44	0	0
1413	4	100	F	25	L	49	1000	68	0	0
1414	4	100	F	25	R	45.5	1000	62	0	0
1415	4	100	F	27	L	34.5	1000	42	0	0
1416	4	98	F	27	R	34	1000	48	0	0
1417	6	100	M	59	L	34	1000	48	0	0
1418	4	100	F	24	L	40.5	1000	46	0	0
1419	4	100	F	24	R	58	1000	78	0	0
1420	4	100	F	61	L	28	1000	42	0	0
1421	4	100	F	61	R	34	1000	46	0	0
1422	4	38	M	24	L	56	1000	82	1	0
1423	4	100	M	55	R	29.5	1000	42	0	0
1424	4	60	M	55	L	54.5	1000	76	1	1
1425	6	96	M	73	R	37.5	1000	56	0	0
1426	6	100	M	73	L	28	1000	28	0	0
1427	4	84	F	54	L	30	1000	34	0	0
1428	4	92	F	54	R	26	1000	32	0	0
1429	4	58	M	63	L	41.5	1000	54	1	0
1430	4	100	M	63	R	7	1000	0	0	0
1431	6	100	F	59	L	32.5	1000	48	0	0
1432	6	100	F	59	R	39.5	1000	52	0	0
1433	4	92	M	40	L	41.5	1000	56	0	1
1434	4	100	M	40	R	40	1000	60	0	0
1435	4	80	M	53	L	29.5	1000	30	0	0
1436	4	88	M	53	R	17	1000	12	0	0
1437	6	68	M	67	L	36	1000	52	1	0
1438	6	38	M	67	R	54	1000	70	1	0
1439	4	92	F	65	L	48	1000	68	0	0
1440	4	88	F	65	R	46.5	1000	60	0	0
1441	4	98	F	43	L	12.5	1000	6	0	0
1442	4	100	F	43	R	1.5	1000	0	0	0
1443	4	98	M	35	L	39.5	1000	54	0	0
1444	4	94	M	35	R	36	1000	48	0	0
1445	3	60	M	54	L	45	1000	62	1	0
1446	4	100	M	42	L	7.5	1000	14	0	0
1447	4	100	M	42	R	11	1000	16	0	0
1448	4	94	F	60	L	36.5	1000	52	0	0
1449	4	80	F	60	R	52.5	1000	70	0	0
1450	1	44	M	41	R	49.5	1000	62	1	0
1451	5	100	M	49	L	14	1000	8	0	0
1452	5	100	M	49	R	15	1000	14	0	0
1453	5	84	M	49	L	28	1000	36	0	0
1454	5	90	M	49	R	21.5	1000	32	0	0
1455	5	92	M	48	L	35.5	1000	46	0	0
1456	5	92	M	48	R	40.5	1000	50	0	0
1457	5	96	M	51	L	17.5	1000	20	0	0
1458	5	100	M	51	R	10	1000	8	0	0
1459	5	100	F	58	L	6	1000	10	0	0
1460	5	100	M	56	L	25.5	1000	38	0	0
1461	5	100	M	56	R	24.5	1000	38	0	0
1462	5	96	M	68	L	22.5	1000	10	0	0
1463	5	92	M	68	R	35	1000	48	0	0
1464	5	100	M	47	L	23.5	1000	36	0	0
1465	5	100	M	47	R	16.5	1000	32	0	0
1466	5	72	M	59	L	31	1000	30	0	0
1467	5	70	M	59	R	28.5	1000	24	0	0
1468	5	98	M	46	L	16	1000	10	0	0
1469	5	98	M	46	R	7	1000	2	0	0
1470	5	100	M	56	L	12.5	1000	14	0	0
1471	5	100	M	56	R	14.5	1000	20	0	0
1472	5	100	M	50	L	11	1000	12	0	0
1473	5	100	M	50	R	20	1000	18	0	0
1474	5	100	M	59	L	21	1000	26	0	0
1475	5	100	M	59	R	15.5	1000	20	0	0
1476	5	100	M	49	L	19	1000	18	0	0
1477	5	100	M	49	R	15	1000	14	0	0
1478	5	58	M	59	L	32.5	1000	66	1	0
1479	5	54	M	59	R	33	1000	72	1	0
1480	5	94	M	65	L	26	1000	32	0	0
1481	5	100	M	65	R	14.5	1000	16	0	0
1482	5	66	F	58	L	43.5	1000	60	1	0
1483	5	40	F	58	R	48.5	1000	66	1	0
1484	5	100	M	53	L	2.5	1000	0	0	0
1485	5	100	M	53	R	12.5	1000	12	0	0
1486	5	100	M	56	L	10	1000	10	0	0
1487	5	100	M	56	R	7	1000	8	0	0
1488	5	98	M	60	L	7.5	1000	10	0	0
1489	5	100	M	60	R	3	1000	6	0	0
1490	5	80	M	49	L	39	1000	52	0	0
1491	5	78	M	49	R	46.5	1000	62	0	0
1492	5	100	M	56	L	35.5	1000	40	0	0
1493	5	84	M	64	R	25.5	1000	40	0	0
1494	5	100	M	41	R	-0.5	1000	2	0	0
1495	5	100	M	67	L	21.5	1000	20	0	0
1496	5	100	M	67	R	19	1000	16	0	0
1497	5	96	M	51	L	31.5	1000	38	0	0
1498	5	96	M	51	R	39	1000	42	0	0
1499	5	86	M	34	L	37.5	1000	46	0	0
1500	5	98	M	34	R	31.5	1000	38	0	0
1501	5	100	M	34	L	7.5	1000	8	0	0
1502	5	100	M	34	R	7	1000	4	0	0
1503	5	100	M	56	L	13.5	1000	18	0	0
1504	5	100	M	56	R	15	1000	22	0	0
1505	5	100	M	33	L	11	1000	10	0	0
1506	5	100	M	51	L	17.5	1000	8	0	0
1507	5	100	M	51	R	5.5	1000	6	0	0
1508	5	100	M	20	R	9	1000	8	0	0
1509	5	98	M	45	L	21	1000	12	0	0
1510	5	100	M	45	R	26	1000	34	0	0
1511	5	98	F	47	L	7.5	1000	4	0	0
1512	5	98	F	47	R	5.5	1000	6	0	0
1513	5	100	M	55	L	26	1000	42	0	0
1514	5	82	M	55	R	49	1000	74	0	0
1515	5	100	M	46	L	18	1000	22	0	0
1516	5	94	M	46	R	15.5	1000	20	0	0
1517	6	60	M	91	L	37	1000	50	1	0
1518	6	68	M	91	R	34	1000	44	1	0
1519	6	78	M	65	L	25	1000	30	0	0
1520	6	66	M	65	R	29.5	1000	40	1	0
1521	6	100	F	67	L	18	1000	26	0	0
1522	6	100	F	67	R	19	1000	22	0	0
1523	6	74	M	76	L	36	1000	48	0	0
1524	6	62	M	76	R	37.5	1000	44	1	0
1525	6	100	F	55	L	33	1000	44	0	0
1526	6	98	F	55	R	30.5	1000	44	0	0
1527	6	94	M	75	L	45	1000	52	0	0
1528	6	90	M	75	R	42	1000	50	0	0
1529	6	90	M	59	L	37.5	1000	44	0	0
1530	6	92	M	59	R	41.5	1000	56	0	1
1531	6	84	F	74	L	29	1000	38	0	0
1532	6	92	F	74	R	32	1000	46	0	0
1533	6	58	F	67	L	44	1000	52	1	0
1534	6	80	F	67	R	41.5	1000	58	0	0
1535	6	100	M	69	L	16.5	1000	18	0	0
1536	6	100	M	69	R	16.5	1000	18	0	0
1537	6	92	F	76	L	25	1000	36	0	0
1538	6	92	F	76	R	26	1000	40	0	0
1539	6	80	M	62	L	26.5	1000	22	0	0
1540	6	48	M	62	R	39	1000	34	1	0
1541	6	100	F	72	L	13.5	1000	4	0	0
1542	4	100	M	48	R	13	1000	20	0	0
1543	6	80	M	71	L	34.5	1000	50	0	0
1544	6	94	M	71	R	25.5	1000	30	0	0
1545	6	94	F	73	L	32.5	1000	42	0	0
1546	6	78	F	73	R	36.5	1000	48	0	0
1547	6	98	F	68	L	30.5	1000	42	0	0
1548	6	96	F	68	R	29	1000	40	0	0
1549	6	74	F	74	L	37	1000	46	0	0
1550	6	84	F	74	R	44.5	1000	54	0	0
1551	6	100	F	60	L	9.5	1000	16	0	0
1552	6	100	F	60	R	16	1000	20	0	0
1553	6	96	F	73	L	31	1000	44	0	0
1554	6	92	F	73	R	31.5	1000	46	0	0
1555	6	50	M	80	L	49.5	1000	60	1	0
1556	6	48	M	80	R	57	1000	74	1	0
1557	6	80	M	64	R	37	1000	50	0	0
1558	6	90	M	74	R	28.5	1000	42	0	0
1559	6	96	M	77	L	32.5	1000	44	0	0
1560	6	86	M	64	L	28.5	1000	30	0	0
1561	6	74	M	59	L	52	1000	66	0	0
1562	6	76	M	59	R	40.5	1000	54	0	0
1563	6	100	M	55	L	18.5	1000	16	0	0
1564	6	100	M	55	R	20	1000	18	0	0
1565	6	100	M	76	L	27.5	1000	28	0	0
1566	6	100	M	76	R	15.5	1000	20	0	0
1567	6	92	M	62	R	23.5	1000	28	0	0
1568	6	100	M	65	R	13	1000	14	0	0
1569	6	96	M	55	L	20.5	1000	36	0	0
1570	6	100	M	69	L	15.5	1000	14	0	0
1571	6	100	M	69	R	14.5	1000	12	0	0
1572	6	96	M	74	L	24	1000	26	0	0
1573	6	72	M	74	R	35.5	1000	46	0	0
1574	6	64	M	72	L	28.5	1000	40	1	0
1575	6	64	M	72	R	29.5	1000	40	1	0
1576	6	58	M	72	R	48.5	1000	62	1	0
1577	6	100	M	61	L	29.5	1000	44	0	0
1578	6	94	M	61	R	34.5	1000	52	0	0
1579	6	96	M	63	L	36	1000	46	0	0
1580	6	100	M	63	R	32	1000	40	0	0
1581	6	92	F	75	L	25	1000	32	0	0
1582	6	92	F	75	R	25.5	1000	30	0	0
1583	6	100	M	63	L	16.5	1000	16	0	0
1584	6	100	M	63	R	13.5	1000	14	0	0
1585	6	100	M	68	R	22	1000	12	0	0
1586	6	100	F	64	L	19	1000	22	0	0
1587	6	100	F	64	R	15.5	1000	20	0	0
1588	6	94	M	67	L	37.5	1000	36	0	0
1589	6	98	M	67	R	28.5	1000	40	0	0
1590	6	92	F	69	L	36	1000	50	0	0
1591	6	100	F	69	R	32.5	1000	40	0	0
1592	6	64	F	68	L	40	1000	54	1	1
1593	6	68	F	68	R	39	1000	52	1	1
1594	6	86	M	67	L	22	1000	16	0	0
1595	6	94	M	67	R	32.5	1000	38	0	0
1596	6	100	F	74	R	24	1000	22	0	0
1597	6	92	F	68	L	30.5	1000	42	0	0
1598	6	92	F	68	R	29.5	1000	34	0	0
1599	6	84	F	83	L	27.5	1000	38	0	0
1600	6	60	F	83	R	35	1000	38	1	0
1601	6	100	F	81	L	27.5	1000	38	0	0
1602	6	94	F	81	R	39.5	1000	46	0	0
1603	6	100	F	62	L	33.5	1000	48	0	0
1604	6	84	F	74	L	46	1000	60	0	0
1605	6	94	F	74	R	31	1000	44	0	0
1606	6	30	M	81	L	53	1000	68	1	0
1607	6	28	M	81	R	53.5	1000	68	1	0
1608	6	100	F	70	R	22.5	1000	26	0	0
1609	6	100	F	70	L	20	1000	24	0	0
1610	6	82	F	69	R	40	1000	52	0	0
1611	6	92	F	69	L	37.5	1000	48	0	0
1612	6	94	F	79	R	32.5	1000	42	0	0
1613	6	98	F	79	L	28.5	1000	38	0	0
1614	6	90	M	61	L	38	1000	46	0	0
1615	6	92	M	61	R	36.5	1000	52	0	0
1616	6	64	M	83	L	36.5	1000	48	1	0
1617	6	70	M	83	R	36	1000	50	0	0
1618	6	72	M	66	L	34.5	1000	42	0	0
1619	6	68	M	66	R	39	1000	56	1	0
1620	6	96	M	61	R	32.5	1000	48	0	0
1621	6	100	F	98	L	22.5	1000	28	0	0
1622	6	98	F	68	R	30	1000	42	0	0
1623	6	90	F	77	L	41	1000	52	0	1
1624	6	92	F	77	R	40	1000	52	0	1
1625	6	94	F	76	L	28	1000	38	0	0
1626	6	92	F	76	R	34.5	1000	46	0	0
1627	6	56	M	73	R	40	1000	54	1	0
1628	6	62	M	76	L	39	1000	50	1	0
1629	6	56	M	76	R	38.5	1000	50	1	0
1630	6	100	F	71	L	27	1000	46	0	0
1631	6	82	M	59	L	30	1000	42	0	0
1632	6	84	M	59	R	28.5	1000	42	0	0
1633	6	100	F	60	L	29.5	1000	44	0	0
1634	6	100	F	60	R	25	1000	40	0	0
1635	6	100	F	59	L	30.5	1000	44	0	0
1636	6	100	F	59	R	29	1000	44	0	0
1637	1	60	M	35	R	42	1500	54	1	0
1638	1	80	M	42	L	19.5	1500	24	0	0
1639	3	100	F	39	L	25	1500	6	0	0
1640	1	16	M	48	R	44.5	1500	56	1	1
1641	1	100	M	65	L	26.5	1500	34	0	0
1642	1	100	M	65	R	41	1500	46	0	0
1643	1	70	F	62	L	24.5	1500	66	0	1
1644	4	96	M	61	R	17	1500	18	0	0
1645	3	94	F	47	R	30	1500	42	0	0
1646	1	80	F	45	R	36	1500	48	0	1
1647	4	72	M	43	R	43.5	1500	54	0	0
1648	4	52	F	39	L	44	1500	60	1	1
1649	4	100	F	39	R	36	1500	52	0	0
1650	4	70	F	58	L	39	1500	46	0	1
1651	1	56	F	45	L	37	1500	64	1	0
1652	1	100	M	72	L	24.5	1500	28	0	0
1653	1	26	M	70	L	32.5	1500	66	1	1
1654	4	52	M	74	L	56	1500	76	1	0
1655	1	20	M	75	L	49	1500	60	1	0
1656	4	32	M	45	R	36.5	1500	62	1	0
1657	1	92	M	57	R	47	1500	60	0	0
1658	1	94	M	54	R	20.5	1500	32	0	0
1659	1	98	F	47	R	25.5	1500	32	0	0
1660	4	42	M	57	R	44.5	1500	56	1	1
1661	4	100	F	43	L	28	1500	30	0	0
1662	4	100	F	43	R	25	1500	28	0	0
1663	1	90	M	51	L	23	1500	22	0	0
1664	6	100	F	63	L	21.5	1500	32	0	0
1665	6	12	F	63	R	50.5	1500	70	1	1
1666	1	94	F	42	L	38	1500	40	0	0
1667	1	100	F	52	R	19	1500	22	0	0
1668	4	90	F	68	R	25	1500	34	0	0
1669	1	30	F	48	R	41.5	1500	52	1	0
1670	1	48	M	68	R	30.5	1500	46	1	0
1671	4	28	M	45	R	45	1500	70	1	0
1672	4	58	F	47	L	55	1500	70	1	0
1673	4	66	F	52	L	54	1500	70	1	0
1674	6	60	M	76	L	41.5	1500	65	1	0
1675	6	62	M	76	R	34.5	1500	40	1	0
1676	1	10	M	51	R	53.5	1500	72	1	0
1677	1	70	M	42	R	46	1500	58	0	0
1678	1	100	M	47	R	20	1500	12	0	0
1679	1	52	F	35	R	42	1500	54	1	0
1680	1	100	M	65	L	14	1500	18	0	0
1681	4	0	M	39	R	53	1500	66	1	0
1682	4	50	M	74	R	54.5	1500	70	1	0
1683	4	14	M	65	R	50	1500	66	1	0
1684	1	86	F	48	R	40	1500	54	0	0
1685	2	94	F	61	R	37	1500	54	0	0
1686	1	26	M	68	L	47.5	1500	52	1	0
1687	1	100	M	59	R	26	1500	32	0	0
1688	4	44	F	55	L	57.5	1500	84	1	1
1689	4	70	F	55	R	53	1500	72	0	0
1690	1	62	M	70	R	44.5	1500	60	1	0
1691	4	100	F	47	R	17	1500	40	0	0
1692	1	100	F	50	L	18.5	1500	26	0	0
1693	4	48	M	56	L	34	1500	50	1	1
1694	1	48	F	33	L	45	1500	60	1	0
1695	1	100	F	67	R	30.5	1500	40	0	0
1696	1	90	F	51	L	39.5	1500	40	0	0
1697	1	54	F	52	R	46.5	1500	58	1	0
1698	1	26	M	48	R	46.5	1500	60	1	1
1699	1	100	F	45	R	36	1500	38	0	0
1700	1	92	M	72	L	33.5	1500	24	0	0
1701	6	100	M	72	R	14	1500	20	0	0
1702	1	100	M	63	R	30	1500	22	0	0
1703	1	68	M	82	L	39	1500	46	1	0
1704	1	100	M	39	L	3.5	1500	6	0	0
1705	1	100	F	44	R	13	1500	12	0	0
1706	4	38	F	61	L	48	1500	68	1	1
1707	4	90	M	42	L	24.5	1500	30	0	0
1708	1	96	F	47	L	26	1500	30	0	0
1709	6	100	F	47	R	5.5	1500	10	0	0
1710	4	24	M	67	L	57.5	1500	78	1	0
1711	6	100	M	67	R	6.5	1500	4	0	0
1712	1	100	M	38	R	14	1500	8	0	0
1713	4	54	M	56	R	59.5	1500	80	1	1
1714	1	100	F	55	L	10	1500	8	0	0
1715	4	68	F	66	L	38.5	1500	50	1	0
1716	6	100	F	66	R	17.5	1500	16	0	0
1717	1	34	F	58	L	27	1500	44	1	0
1718	6	100	F	58	R	51	1500	72	0	0
1719	6	100	M	62	L	7.5	1500	10	0	0
1720	1	96	M	62	R	29	1500	34	0	0
1721	1	46	F	47	R	46	1500	64	1	0
1722	1	96	F	37	L	33.5	1500	50	0	0
1723	1	62	M	51	R	47.5	1500	58	1	0
1724	1	100	M	68	L	27.5	1500	44	0	0
1725	1	76	M	63	L	43.5	1500	46	0	0
1726	1	26	M	44	L	41.5	1500	76	1	0
1727	1	76	F	43	L	36.5	1500	44	0	1
1728	6	100	M	54	L	11.5	1500	10	0	0
1729	1	64	M	54	R	48	1500	56	1	0
1730	6	96	M	75	L	28	1500	28	0	0
1731	1	20	M	75	R	70.5	1500	92	1	0
1732	1	92	F	66	L	34.5	1500	36	0	0
1733	1	100	F	66	R	7.5	1500	8	0	0
1734	1	88	M	48	L	22.5	1500	10	0	0
1735	4	100	M	48	R	4	1500	10	0	0
1736	6	100	M	61	L	13	1500	8	0	0
1737	1	70	M	61	R	39.5	1500	58	0	0
1738	4	100	M	57	L	28.5	1500	30	0	0
1739	1	100	M	77	L	35.5	1500	42	0	0
1740	6	100	M	77	R	13	1500	14	0	0
1741	1	92	M	48	L	44.5	1500	64	0	0
1742	1	100	M	35	L	7.5	1500	4	0	0
1743	5	100	M	35	R	9	1500	8	0	0
1744	1	16	M	54	L	54.5	1500	70	1	0
1745	1	50	M	66	L	47	1500	58	1	0
1746	1	94	F	40	R	17	1500	12	0	0
1747	1	100	F	27	R	20	1500	10	0	0
1748	6	100	F	69	L	20	1500	26	0	0
1749	1	42	F	69	R	47	1500	58	1	1
1750	1	50	M	48	L	51.5	1500	52	1	0
1751	1	100	M	48	R	22	1500	26	0	0
1752	1	16	M	40	R	60.5	1500	78	1	0
1753	1	100	F	42	L	3.75	1500	0	0	0
1754	1	100	F	42	R	7	1500	4	0	0
1755	1	100	F	67	L	7	1500	14	0	0
1756	1	96	F	67	R	39	1500	48	0	0
1757	1	100	F	60	L	29.5	1500	30	0	0
1758	1	100	M	43	L	6	1500	10	0	0
1759	1	96	M	22	L	38.5	1500	42	0	0
1760	1	92	M	60	L	25.5	1500	16	0	0
1761	6	100	M	60	R	16.5	1500	16	0	0
1762	1	100	F	55	L	29	1500	30	0	0
1763	1	42	F	54	R	36.5	1500	48	1	0
1764	1	100	F	67	R	28.5	1500	40	0	0
1765	1	100	M	51	R	26	1500	26	0	0
1766	1	54	M	34	R	50.5	1500	68	1	0
1767	1	100	F	50	R	15	1500	4	0	0
1768	1	30	M	29	R	52	1500	78	1	0
1769	1	80	M	40	L	36	1500	54	0	0
1770	5	100	M	40	R	11	1500	14	0	0
1771	1	98	F	38	L	34.5	1500	50	0	0
1772	1	60	F	38	R	39	1500	54	1	0
1773	4	100	F	58	L	32.5	1500	24	0	0
1774	1	52	F	58	R	49.5	1500	70	1	0
1775	5	90	M	49	L	33.5	1500	52	0	0
1776	4	24	M	62	R	43.5	1500	62	1	0
1777	1	100	M	64	L	13	1500	4	0	0
1778	1	100	M	41	R	5	1500	2	0	0
1779	1	100	F	55	R	17	1500	14	0	0
1780	1	78	M	58	L	47	1500	56	0	1
1781	2	42	F	63	R	47.5	1500	70	1	0
1782	2	92	F	58	L	38	1500	58	0	0
1783	2	100	F	51	R	18	1500	24	0	0
1784	2	100	F	67	L	30	1500	36	0	0
1785	2	100	M	58	L	33	1500	50	0	0
1786	2	80	F	59	R	33.5	1500	60	0	0
1787	2	76	F	66	L	41.5	1500	54	0	0
1788	2	76	F	61	L	42.5	1500	66	0	0
1789	2	30	F	55	R	28.5	1500	54	1	1
1790	2	100	M	65	R	9.5	1500	12	0	0
1791	2	14	M	56	L	35.5	1500	68	1	1
1792	2	100	F	49	R	19	1500	14	0	0
1793	2	92	M	62	R	28.5	1500	42	0	0
1794	2	80	F	66	R	36	1500	50	0	0
1795	2	78	M	44	L	36.5	1500	56	0	0
1796	2	22	M	50	L	62	1500	82	1	1
1797	2	92	F	59	R	27.5	1500	72	0	1
1798	2	56	M	65	L	37.5	1500	48	1	0
1799	2	82	M	65	L	42	1500	64	0	0
1800	2	56	M	53	L	42.5	1500	58	1	0
1801	2	62	M	73	R	45	1500	62	1	0
1802	2	68	M	79	L	43	1500	58	1	0
1803	2	100	M	61	R	7.5	1500	2	0	0
1804	2	98	F	49	R	4.5	1500	4	0	0
1805	2	30	M	39	L	34	1500	58	1	1
1806	2	48	M	54	R	43	1500	58	1	0
1807	2	100	M	45	L	15.5	1500	28	0	0
1808	2	74	F	62	L	43.5	1500	54	0	0
1809	2	54	F	62	L	52	1500	74	1	0
1810	6	58	F	62	R	47.5	1500	58	1	0
1811	2	100	M	42	R	17.5	1500	20	0	0
1812	2	84	M	53	L	35	1500	62	0	0
1813	2	64	M	31	L	44	1500	78	1	1
1814	2	32	F	49	R	33	1500	46	1	1
1815	2	42	F	42	R	47	1500	72	1	1
1816	2	44	M	67	L	40.5	1500	64	1	0
1817	2	100	M	67	R	14.5	1500	18	0	0
1818	2	32	F	30	R	34.5	1500	44	1	1
1819	2	12	F	58	L	56	1500	88	1	0
1820	3	84	M	44	R	23.5	1500	28	0	0
1821	3	100	M	68	R	19.5	1500	22	0	0
1822	3	100	M	34	L	28.5	1500	38	0	0
1823	3	40	M	61	L	46.5	1500	60	1	0
1824	3	70	F	60	R	37	1500	48	0	0
1825	3	92	M	45	L	39.5	1500	50	0	0
1826	3	84	M	57	L	35.5	1500	52	0	0
1827	3	76	F	74	R	38.5	1500	44	0	0
1828	3	16	M	56	R	47	1500	58	1	0
1829	2	100	F	38	L	36.5	1500	52	0	0
1830	3	100	F	54	L	43.5	1500	54	0	0
1831	3	70	F	43	L	46.5	1500	64	0	1
1832	3	28	F	67	L	53.5	1500	68	1	0
1833	3	82	F	38	L	41.5	1500	56	0	0
1834	3	22	F	66	L	52	1500	68	1	0
1835	3	74	M	62	R	36	1500	42	0	0
1836	3	16	M	55	L	51	1500	72	1	0
1837	3	100	M	36	R	28.5	1500	26	0	0
1838	3	26	F	59	L	50.5	1500	58	1	1
1839	3	64	F	70	L	41	1500	52	1	0
1840	3	20	M	62	L	46	1500	64	1	0
1841	3	82	F	47	R	38.5	1500	48	0	0
1842	3	40	M	54	R	37	1500	42	1	0
1843	3	58	M	64	R	37	1500	50	1	0
1844	3	60	F	57	L	45.5	1500	64	1	0
1845	3	10	F	58	L	51	1500	70	1	0
1846	3	68	F	70	R	41.5	1500	54	1	0
1847	3	14	F	63	L	40	1500	54	1	0
1848	3	86	M	61	L	40	1500	46	0	0
1849	3	44	M	52	L	54	1500	68	1	0
1850	3	44	F	74	R	46.5	1500	58	1	0
1851	3	92	M	47	L	32	1500	42	0	0
1852	3	100	M	72	R	22.5	1500	32	0	0
1853	3	80	M	50	R	39.5	1500	52	0	0
1854	3	96	M	40	L	48	1500	62	0	0
1855	3	66	M	40	R	53.5	1500	70	1	0
1856	3	96	M	44	R	38.5	1500	42	0	0
1857	3	62	F	40	L	47	1500	60	1	0
1858	3	82	F	56	R	46	1500	58	0	0
1859	3	80	F	67	L	44	1500	48	0	0
1860	3	96	F	77	R	39.5	1500	50	0	0
1861	3	84	M	44	R	32.5	1500	34	0	0
1862	3	24	M	32	R	50	1500	76	1	1
1863	3	70	M	64	R	46	1500	64	0	0
1864	3	100	M	50	L	34	1500	32	0	0
1865	4	100	M	50	R	14.5	1500	16	0	0
1866	4	96	F	58	L	10.5	1500	8	0	0
1867	3	36	F	58	R	48	1500	60	1	0
1868	3	10	F	61	R	48.5	1500	62	1	0
1869	4	100	F	72	R	28.5	1500	34	0	0
1870	3	30	F	56	L	40	1500	50	1	0
1871	3	94	F	50	R	32	1500	42	0	0
1872	3	92	F	56	R	32.5	1500	46	0	0
1873	3	92	F	58	R	32	1500	44	0	0
1874	3	20	M	52	L	60	1500	70	1	0
1875	4	100	M	52	R	13.5	1500	16	0	0
1876	3	78	M	60	R	43	1500	56	0	0
1877	3	80	M	46	L	45	1500	62	0	0
1878	3	100	M	46	R	17	1500	26	0	0
1879	4	100	M	77	L	18	1500	28	0	0
1880	3	92	M	77	R	30	1500	48	0	0
1881	3	76	F	52	R	43	1500	58	0	0
1882	3	92	F	45	R	28.5	1500	42	0	0
1883	4	100	M	53	L	14.5	1500	20	0	0
1884	3	30	M	53	R	58.5	1500	84	1	0
1885	3	34	F	59	L	39.5	1500	50	1	0
1886	3	100	F	48	L	32.5	1500	44	0	0
1887	3	100	F	48	R	22	1500	26	0	0
1888	6	36	M	72	L	40	1500	56	1	0
1889	6	98	M	73	L	48	1500	60	0	0
1890	6	88	M	73	R	50.5	1500	62	0	0
1891	6	44	M	77	L	46	1500	62	1	0
1892	6	48	M	77	R	42.5	1500	56	1	0
1893	6	88	F	59	L	38.5	1500	48	0	0
1894	6	82	F	59	R	35	1500	44	0	0
1895	4	88	F	26	L	44	1500	54	0	0
1896	4	94	F	26	R	49.5	1500	70	0	0
1897	6	100	F	73	L	22	1500	22	0	0
1898	6	96	F	73	R	32.5	1500	38	0	0
1899	4	88	M	36	L	35	1500	46	0	0
1900	4	96	M	36	R	35.5	1500	44	0	0
1901	4	86	M	20	L	28	1500	40	0	0
1902	4	92	F	47	L	33	1500	44	0	0
1903	4	100	F	47	R	35	1500	42	0	0
1904	4	74	M	80	L	42	1500	44	0	0
1905	4	86	F	21	L	56	1500	70	0	0
1906	4	86	F	21	R	53.5	1500	72	0	0
1907	4	50	M	68	L	35	1500	44	1	0
1908	6	74	M	66	L	37	1500	42	0	0
1909	6	80	M	66	R	37.5	1500	52	0	0
1910	4	96	F	47	L	42.5	1500	56	0	0
1911	4	96	F	47	R	43	1500	60	0	0
1912	4	56	M	71	L	40	1500	52	1	0
1913	4	86	M	71	R	36.5	1500	52	0	0
1914	6	100	F	88	L	22.5	1500	26	0	0
1915	4	94	M	57	R	48.5	1500	74	0	0
1916	4	100	M	39	L	28.5	1500	34	0	0
1917	4	100	M	39	R	18.5	1500	20	0	0
1918	4	100	M	55	L	9.5	1500	10	0	0
1919	2	30	M	55	R	30	1500	54	1	1
1920	4	56	M	57	L	58.5	1500	70	1	0
1921	4	70	M	57	R	61	1500	68	0	0
1922	4	42	M	41	L	46.5	1500	58	1	0
1923	4	82	M	53	L	41.75	1500	54	0	0
1924	4	98	M	53	R	34.5	1500	42	0	0
1925	4	50	M	78	R	44.5	1500	60	1	0
1926	4	100	F	55	L	39.5	1500	52	0	0
1927	4	100	F	55	R	40.5	1500	50	0	0
1928	4	60	F	52	L	42.5	1500	56	1	0
1929	4	90	F	52	R	30	1500	40	0	0
1930	4	100	F	50	L	26.5	1500	38	0	0
1931	4	88	F	59	L	25	1500	36	0	0
1932	6	100	M	74	L	28	1500	32	0	0
1933	6	94	M	74	R	33	1500	46	0	0
1934	6	100	F	59	R	10	1500	16	0	0
1935	4	96	M	51	L	18	1500	40	0	0
1936	4	100	M	51	R	19	1500	46	0	0
1937	6	64	M	71	L	51	1500	70	1	0
1938	4	66	M	39	L	35.5	1500	46	1	0
1939	4	46	M	39	R	46	1500	70	1	0
1940	4	53	F	57	R	39.5	1500	56	1	0
1941	4	94	F	48	R	40.5	1500	48	0	0
1942	4	100	M	20	L	41	1500	56	0	0
1943	4	100	M	20	R	42.5	1500	54	0	0
1944	4	60	M	36	L	42.5	1500	50	1	0
1945	4	60	M	75	L	53	1500	60	1	0
1946	4	96	M	75	R	43.5	1500	50	0	0
1947	4	86	F	33	L	46	1500	66	0	0
1948	4	88	F	33	R	43	1500	56	0	0
1949	4	96	M	57	L	40	1500	60	0	0
1950	4	6	M	57	R	61.5	1500	80	1	0
1951	4	64	M	45	L	39.5	1500	66	1	0
1952	4	60	M	45	R	47	1500	70	1	0
1953	4	82	F	27	R	53	1500	70	0	0
1954	4	92	M	21	L	36.5	1500	60	0	0
1955	4	98	M	21	R	36.5	1500	50	0	0
1956	4	100	F	25	L	49	1500	64	0	0
1957	4	100	F	25	R	45.5	1500	64	0	0
1958	4	100	F	27	L	34.5	1500	56	0	0
1959	4	98	F	27	R	34	1500	52	0	0
1960	6	100	M	59	L	34	1500	46	0	0
1961	4	100	F	24	L	40.5	1500	48	0	0
1962	4	100	F	24	R	58	1500	70	0	0
1963	4	100	F	61	L	28	1500	42	0	0
1964	4	100	F	61	R	34	1500	48	0	0
1965	4	38	M	24	L	56	1500	84	1	0
1966	4	100	M	55	R	29.5	1500	34	0	0
1967	4	60	M	55	L	54.5	1500	70	1	1
1968	6	96	M	73	R	37.5	1500	32	0	0
1969	6	100	M	73	L	28	1500	12	0	0
1970	4	84	F	54	L	30	1500	58	0	1
1971	4	92	F	54	R	26	1500	38	0	0
1972	4	58	M	63	L	41.5	1500	56	1	0
1973	4	100	M	63	R	7	1500	10	0	0
1974	6	100	F	59	L	32.5	1500	48	0	0
1975	6	100	F	59	R	39.5	1500	48	0	0
1976	4	92	M	40	L	41.5	1500	50	0	1
1977	4	100	M	40	R	40	1500	34	0	0
1978	4	80	M	53	L	29.5	1500	60	0	0
1979	4	88	M	53	R	17	1500	22	0	0
1980	6	68	M	67	L	36	1500	44	1	0
1981	6	38	M	67	R	54	1500	68	1	0
1982	4	92	F	65	L	48	1500	60	0	0
1983	4	88	F	65	R	46.5	1500	60	0	0
1984	4	98	F	43	L	12.5	1500	2	0	0
1985	4	100	F	43	R	1.5	1500	0	0	0
1986	4	98	M	35	L	39.5	1500	58	0	0
1987	4	94	M	35	R	36	1500	54	0	0
1988	3	60	M	54	L	45	1500	58	1	0
1989	4	100	M	42	L	7.5	1500	6	0	0
1990	4	100	M	42	R	11	1500	18	0	0
1991	4	94	F	60	L	36.5	1500	62	0	1
1992	4	80	F	60	R	52.5	1500	70	0	0
1993	1	44	M	41	R	49.5	1500	64	1	0
1994	5	100	M	49	L	14	1500	18	0	0
1995	5	100	M	49	R	15	1500	16	0	0
1996	5	84	M	49	L	28	1500	48	0	0
1997	5	90	M	49	R	21.5	1500	32	0	0
1998	5	92	M	48	L	35.5	1500	54	0	0
1999	5	92	M	48	R	40.5	1500	56	0	0
[truncated: 1,771 more rows]
